# Supplementary material for: Development and validation of a PBRM1‐associated immune prognostic model for clear cell renal cell carcinoma
Source: Cancer Med. 2021 Sep 18;10(19):6590–609. doi: 10.1002/cam4.4115 (PMC8495284; doi:10.1002/cam4.4115)
Supplement: Supplementary file 1 — TABLE S1 [file CAM4-10-6590-s011.xlsx]

## Sheet: Sheet1
Table S1: An immune gene set from ImmPort database.
Symbol	Molecular Function	Biological Process	Cellular Component	Category
AZGP1	GO:0005504;fatty acid binding|GO:0004540;ribonuclease activity|GO:0008320;protein transmembrane transporter activity	GO:0006955;immune response|GO:0016042;lipid catabolic process|GO:0008285;negative regulation of cell proliferation|GO:0007155;cell adhesion|GO:0019882;antigen processing and presentation	GO:0005576;extracellular region|GO:0016020;membrane|GO:0042612;MHC class I protein complex	Antigen_Processing_and_Presentation_geneOntology
B2M	GO:0005515;protein binding	GO:0006955;immune response|GO:0002474;antigen processing and presentation of peptide antigen via MHC class I	GO:0005576;extracellular region|GO:0042612;MHC class I protein complex|GO:0031901;early endosome membrane|GO:0000139;Golgi membrane|GO:0005794;Golgi apparatus|GO:0005886;plasma membrane	Antigen_Processing_and_Presentation_geneOntology
CALR	GO:0005509;calcium ion binding|GO:0050681;androgen receptor binding|GO:0001849;complement component C1q binding|GO:0016564;transcription repressor activity|GO:0003677;DNA binding|GO:0005178;integrin binding|GO:0005529;sugar binding|GO:0008270;zinc ion binding|GO:0051082;unfolded protein binding|GO:0003729;mRNA binding|GO:0051087;chaperone binding	GO:0042981;regulation of apoptosis|GO:0045740;positive regulation of DNA replication|GO:0048387;negative regulation of retinoic acid receptor signaling pathway|GO:0006611;protein export from nucleus|GO:0010149;senescence|GO:0030866;cortical actin cytoskeleton organization|GO:0045787;positive regulation of cell cycle|GO:0050766;positive regulation of phagocytosis|GO:0050821;protein stabilization|G…	GO:0009897;external side of plasma membrane|GO:0005576;extracellular region|GO:0005788;endoplasmic reticulum lumen|GO:0005844;polysome|GO:0048471;perinuclear region of cytoplasm|GO:0005792;microsome|GO:0005578;proteinaceous extracellular matrix|GO:0005634;nucleus|GO:0005829;cytosol|GO:0005615;extracellular space|GO:0005737;cytoplasm|GO:0005783;endoplasmic reticulum|GO:0042824;MHC class I peptide …	Antigen_Processing_and_Presentation_geneOntology
CANX	GO:0051082;unfolded protein binding|GO:0005509;calcium ion binding|GO:0005529;sugar binding	GO:0009306;protein secretion|GO:0006457;protein folding	GO:0005783;endoplasmic reticulum|GO:0016020;membrane|GO:0005789;endoplasmic reticulum membrane|GO:0016021;integral to membrane|GO:0042470;melanosome	Antigen_Processing_and_Presentation_geneOntology
CD1A		GO:0006955;immune response|GO:0019882;antigen processing and presentation	GO:0005887;integral to plasma membrane|GO:0005886;plasma membrane|GO:0005768;endosome|GO:0010008;endosome membrane|GO:0042612;MHC class I protein complex	Antigen_Processing_and_Presentation_geneOntology
CD1B	GO:0005515;protein binding	GO:0019882;antigen processing and presentation|GO:0006955;immune response	GO:0005886;plasma membrane|GO:0016021;integral to membrane|GO:0042612;MHC class I protein complex|GO:0005765;lysosomal membrane|GO:0005768;endosome|GO:0010008;endosome membrane	Antigen_Processing_and_Presentation_geneOntology
CD1C		GO:0019882;antigen processing and presentation|GO:0006955;immune response	GO:0042612;MHC class I protein complex|GO:0010008;endosome membrane|GO:0005886;plasma membrane|GO:0005887;integral to plasma membrane|GO:0005768;endosome	Antigen_Processing_and_Presentation_geneOntology
CD1D	GO:0046982;protein heterodimerization activity|GO:0030881;beta-2-microglobulin binding|GO:0030884;exogenous lipid antigen binding|GO:0004872;receptor activity	GO:0019882;antigen processing and presentation|GO:0045089;positive regulation of innate immune response|GO:0048006;antigen processing and presentation, endogenous lipid antigen via MHC class Ib|GO:0044419;interspecies interaction between organisms|GO:0016045;detection of bacterium|GO:0045058;T cell selection	GO:0005887;integral to plasma membrane|GO:0005765;lysosomal membrane|GO:0005886;plasma membrane|GO:0042612;MHC class I protein complex|GO:0005768;endosome|GO:0010008;endosome membrane	Antigen_Processing_and_Presentation_geneOntology
CD1E		GO:0006955;immune response|GO:0019882;antigen processing and presentation	GO:0016020;membrane|GO:0000139;Golgi membrane|GO:0005794;Golgi apparatus|GO:0005887;integral to plasma membrane|GO:0043202;lysosomal lumen|GO:0005768;endosome|GO:0031904;endosome lumen	Antigen_Processing_and_Presentation_geneOntology
CD4	GO:0015026;coreceptor activity|GO:0042803;protein homodimerization activity|GO:0008270;zinc ion binding|GO:0004888;transmembrane receptor activity|GO:0001948;glycoprotein binding|GO:0005201;extracellular matrix structural constituent|GO:0019901;protein kinase binding|GO:0042289;MHC class II protein binding	GO:0050731;positive regulation of peptidyl-tyrosine phosphorylation|GO:0001816;cytokine production|GO:0045058;T cell selection|GO:0045860;positive regulation of protein kinase activity|GO:0000747;conjugation with cellular fusion|GO:0019059;initiation of viral infection|GO:0044419;interspecies interaction between organisms|GO:0050870;positive regulation of T cell activation|GO:0007155;cell adhesio…	GO:0009897;external side of plasma membrane|GO:0016021;integral to membrane|GO:0005769;early endosome|GO:0005886;plasma membrane|GO:0042101;T cell receptor complex|GO:0005789;endoplasmic reticulum membrane	Antigen_Processing_and_Presentation_geneOntology
CD8A	GO:0005515;protein binding|GO:0015026;coreceptor activity|GO:0042288;MHC class I protein binding	GO:0019882;antigen processing and presentation|GO:0042110;T cell activation|GO:0007169;transmembrane receptor protein tyrosine kinase signaling pathway|GO:0006955;immune response	GO:0005886;plasma membrane|GO:0042101;T cell receptor complex|GO:0005887;integral to plasma membrane|GO:0005576;extracellular region	Antigen_Processing_and_Presentation_geneOntology
CD8B	GO:0042288;MHC class I protein binding|GO:0015026;coreceptor activity|GO:0005515;protein binding	GO:0006955;immune response|GO:0007169;transmembrane receptor protein tyrosine kinase signaling pathway|GO:0050690;regulation of defense response to virus by virus|GO:0042110;T cell activation	GO:0005576;extracellular region|GO:0005769;early endosome|GO:0005886;plasma membrane|GO:0005887;integral to plasma membrane|GO:0042101;T cell receptor complex	Antigen_Processing_and_Presentation_geneOntology
CD74	GO:0042289;MHC class II protein binding|GO:0019955;cytokine binding|GO:0042802;identical protein binding	GO:0008283;cell proliferation|GO:0001516;prostaglandin biosynthetic process|GO:0007165;signal transduction|GO:0016064;immunoglobulin mediated immune response|GO:0043066;negative regulation of apoptosis|GO:0045058;T cell selection|GO:0019883;antigen processing and presentation of endogenous antigen|GO:0006955;immune response|GO:0006461;protein complex assembly|GO:0006886;intracellular protein tran…	GO:0016020;membrane|GO:0005622;intracellular|GO:0016021;integral to membrane	Antigen_Processing_and_Presentation_geneOntology
CREB1	GO:0003700;transcription factor activity|GO:0046983;protein dimerization activity|GO:0043565;sequence-specific DNA binding|GO:0003712;transcription cofactor activity	GO:0006468;protein amino acid phosphorylation|GO:0007165;signal transduction|GO:0044419;interspecies interaction between organisms|GO:0006355;regulation of transcription, DNA-dependent	GO:0005634;nucleus|GO:0005654;nucleoplasm	Antigen_Processing_and_Presentation_geneOntology
CTSB	GO:0042277;peptide binding|GO:0004197;cysteine-type endopeptidase activity|GO:0008233;peptidase activity|GO:0030984;kininogen binding	GO:0050790;regulation of catalytic activity|GO:0006508;proteolysis|GO:0042981;regulation of apoptosis|GO:0009611;response to wounding	GO:0009897;external side of plasma membrane|GO:0042470;melanosome|GO:0005622;intracellular|GO:0005764;lysosome|GO:0005576;extracellular region|GO:0016324;apical plasma membrane|GO:0005625;soluble fraction|GO:0005739;mitochondrion	Antigen_Processing_and_Presentation_geneOntology
CTSE	GO:0004190;aspartic-type endopeptidase activity|GO:0008233;peptidase activity	GO:0007586;digestion|GO:0006508;proteolysis|GO:0019886;antigen processing and presentation of exogenous peptide antigen via MHC class II	GO:0005768;endosome	Antigen_Processing_and_Presentation_geneOntology
CTSL1	GO:0004197;cysteine-type endopeptidase activity|GO:0008233;peptidase activity|GO:0005515;protein binding	GO:0006508;proteolysis	GO:0005576;extracellular region|GO:0005764;lysosome	Antigen_Processing_and_Presentation_geneOntology
CTSS	GO:0004197;cysteine-type endopeptidase activity|GO:0008233;peptidase activity	GO:0006955;immune response|GO:0006508;proteolysis	GO:0005576;extracellular region|GO:0005764;lysosome|GO:0005737;cytoplasm|GO:0016020;membrane|GO:0043231;intracellular membrane-bounded organelle	Antigen_Processing_and_Presentation_geneOntology
FCER1G	GO:0005515;protein binding|GO:0019767;IgE receptor activity|GO:0004888;transmembrane receptor activity|GO:0019864;IgG binding	GO:0007166;cell surface receptor linked signal transduction|GO:0032760;positive regulation of tumor necrosis factor production|GO:0043306;positive regulation of mast cell degranulation|GO:0050766;positive regulation of phagocytosis|GO:0050778;positive regulation of immune response|GO:0001805;positive regulation of type III hypersensitivity|GO:0019886;antigen processing and presentation of exogeno…	GO:0009897;external side of plasma membrane|GO:0005887;integral to plasma membrane|GO:0032998;Fc-epsilon receptor I complex|GO:0005886;plasma membrane	Antigen_Processing_and_Presentation_geneOntology
FCGRT	GO:0019864;IgG binding|GO:0004872;receptor activity	GO:0007565;female pregnancy|GO:0006955;immune response|GO:0019882;antigen processing and presentation	GO:0016021;integral to membrane|GO:0042612;MHC class I protein complex|GO:0005886;plasma membrane	Antigen_Processing_and_Presentation_geneOntology
PDIA3	GO:0005515;protein binding|GO:0004629;phospholipase C activity|GO:0004197;cysteine-type endopeptidase activity|GO:0016853;isomerase activity|GO:0003756;protein disulfide isomerase activity	GO:0045454;cell redox homeostasis|GO:0006606;protein import into nucleus|GO:0043065;positive regulation of apoptosis|GO:0007165;signal transduction|GO:0006621;protein retention in ER lumen	GO:0005783;endoplasmic reticulum|GO:0005788;endoplasmic reticulum lumen|GO:0042470;melanosome	Antigen_Processing_and_Presentation_geneOntology
HFE	GO:0005506;iron ion binding	GO:0006811;ion transport|GO:0006955;immune response|GO:0006461;protein complex assembly|GO:0006826;iron ion transport|GO:0006879;cellular iron ion homeostasis|GO:0006898;receptor-mediated endocytosis|GO:0002474;antigen processing and presentation of peptide antigen via MHC class I|GO:0019882;antigen processing and presentation	GO:0005886;plasma membrane|GO:0005887;integral to plasma membrane|GO:0042612;MHC class I protein complex|GO:0005737;cytoplasm	Antigen_Processing_and_Presentation_geneOntology
HLA-A	GO:0005515;protein binding|GO:0032393;MHC class I receptor activity	GO:0006955;immune response|GO:0002474;antigen processing and presentation of peptide antigen via MHC class I|GO:0019882;antigen processing and presentation|GO:0044419;interspecies interaction between organisms	GO:0000139;Golgi membrane|GO:0005887;integral to plasma membrane|GO:0042612;MHC class I protein complex|GO:0016020;membrane|GO:0031901;early endosome membrane|GO:0016021;integral to membrane	Antigen_Processing_and_Presentation_geneOntology
HLA-B	GO:0005515;protein binding|GO:0032393;MHC class I receptor activity	GO:0006955;immune response|GO:0044419;interspecies interaction between organisms|GO:0019882;antigen processing and presentation|GO:0006952;defense response|GO:0002474;antigen processing and presentation of peptide antigen via MHC class I	GO:0005887;integral to plasma membrane|GO:0005624;membrane fraction|GO:0016020;membrane|GO:0042612;MHC class I protein complex|GO:0005886;plasma membrane|GO:0016021;integral to membrane	Antigen_Processing_and_Presentation_geneOntology
HLA-C	GO:0032393;MHC class I receptor activity	GO:0019882;antigen processing and presentation|GO:0044419;interspecies interaction between organisms|GO:0002474;antigen processing and presentation of peptide antigen via MHC class I|GO:0006955;immune response	GO:0005887;integral to plasma membrane|GO:0016020;membrane|GO:0042612;MHC class I protein complex|GO:0005886;plasma membrane|GO:0016021;integral to membrane|GO:0005576;extracellular region	Antigen_Processing_and_Presentation_geneOntology
HLA-DMA	GO:0005524;ATP binding|GO:0042277;peptide binding|GO:0000166;nucleotide binding|GO:0042288;MHC class I protein binding|GO:0005515;protein binding	GO:0015031;protein transport|GO:0002504;antigen processing and presentation of peptide or polysaccharide antigen via MHC class II|GO:0016064;immunoglobulin mediated immune response|GO:0045059;positive thymic T cell selection|GO:0045582;positive regulation of T cell differentiation|GO:0006461;protein complex assembly|GO:0019886;antigen processing and presentation of exogenous peptide antigen via M…	GO:0005765;lysosomal membrane|GO:0016021;integral to membrane|GO:0042825;TAP complex|GO:0005886;plasma membrane|GO:0005771;multivesicular body|GO:0042613;MHC class II protein complex|GO:0005622;intracellular|GO:0031902;late endosome membrane	Antigen_Processing_and_Presentation_geneOntology
HLA-DMB		GO:0002504;antigen processing and presentation of peptide or polysaccharide antigen via MHC class II|GO:0006955;immune response	GO:0005768;endosome|GO:0031902;late endosome membrane|GO:0005765;lysosomal membrane|GO:0005886;plasma membrane|GO:0016021;integral to membrane|GO:0042613;MHC class II protein complex	Antigen_Processing_and_Presentation_geneOntology
HLA-DOA	GO:0032395;MHC class II receptor activity	GO:0045580;regulation of T cell differentiation|GO:0006955;immune response|GO:0002504;antigen processing and presentation of peptide or polysaccharide antigen via MHC class II|GO:0019886;antigen processing and presentation of exogenous peptide antigen via MHC class II	GO:0005886;plasma membrane|GO:0016021;integral to membrane|GO:0042613;MHC class II protein complex	Antigen_Processing_and_Presentation_geneOntology
HLA-DOB	GO:0042288;MHC class I protein binding|GO:0000166;nucleotide binding|GO:0005524;ATP binding|GO:0032395;MHC class II receptor activity|GO:0042277;peptide binding	GO:0002504;antigen processing and presentation of peptide or polysaccharide antigen via MHC class II|GO:0006955;immune response	GO:0005764;lysosome|GO:0042613;MHC class II protein complex|GO:0005886;plasma membrane|GO:0042825;TAP complex|GO:0005622;intracellular|GO:0016021;integral to membrane	Antigen_Processing_and_Presentation_geneOntology
HLA-DPA1	GO:0032395;MHC class II receptor activity	GO:0002504;antigen processing and presentation of peptide or polysaccharide antigen via MHC class II|GO:0006955;immune response	GO:0005886;plasma membrane|GO:0005887;integral to plasma membrane|GO:0042613;MHC class II protein complex	Antigen_Processing_and_Presentation_geneOntology
HLA-DPB1		GO:0006955;immune response|GO:0002504;antigen processing and presentation of peptide or polysaccharide antigen via MHC class II	GO:0016020;membrane|GO:0016021;integral to membrane|GO:0042613;MHC class II protein complex|GO:0005886;plasma membrane	Antigen_Processing_and_Presentation_geneOntology
HLA-DQA1	GO:0032395;MHC class II receptor activity	GO:0006955;immune response|GO:0002504;antigen processing and presentation of peptide or polysaccharide antigen via MHC class II	GO:0016020;membrane|GO:0016021;integral to membrane|GO:0005886;plasma membrane|GO:0005887;integral to plasma membrane|GO:0042613;MHC class II protein complex	Antigen_Processing_and_Presentation_geneOntology
HLA-DQA2	GO:0032395;MHC class II receptor activity	GO:0002504;antigen processing and presentation of peptide or polysaccharide antigen via MHC class II|GO:0006955;immune response	GO:0005886;plasma membrane|GO:0005887;integral to plasma membrane|GO:0042613;MHC class II protein complex	Antigen_Processing_and_Presentation_geneOntology
HLA-DQB1	GO:0032395;MHC class II receptor activity	GO:0002504;antigen processing and presentation of peptide or polysaccharide antigen via MHC class II|GO:0006955;immune response	GO:0042613;MHC class II protein complex|GO:0005886;plasma membrane|GO:0016020;membrane|GO:0016021;integral to membrane	Antigen_Processing_and_Presentation_geneOntology
HLA-DRA	GO:0032395;MHC class II receptor activity	GO:0006955;immune response|GO:0002504;antigen processing and presentation of peptide or polysaccharide antigen via MHC class II	GO:0005886;plasma membrane|GO:0005887;integral to plasma membrane|GO:0042613;MHC class II protein complex|GO:0005764;lysosome	Antigen_Processing_and_Presentation_geneOntology
HLA-DRB1	GO:0032395;MHC class II receptor activity	GO:0006955;immune response|GO:0002504;antigen processing and presentation of peptide or polysaccharide antigen via MHC class II	GO:0016020;membrane|GO:0016021;integral to membrane|GO:0005887;integral to plasma membrane|GO:0005886;plasma membrane|GO:0042613;MHC class II protein complex	Antigen_Processing_and_Presentation_geneOntology
HLA-DRB3	GO:0032395;MHC class II receptor activity	GO:0007165;signal transduction|GO:0006955;immune response|GO:0002504;antigen processing and presentation of peptide or polysaccharide antigen via MHC class II	GO:0042613;MHC class II protein complex|GO:0016021;integral to membrane|GO:0005886;plasma membrane|GO:0005887;integral to plasma membrane|GO:0016020;membrane	Antigen_Processing_and_Presentation_geneOntology
HLA-DRB4	GO:0032395;MHC class II receptor activity	GO:0007165;signal transduction|GO:0009405;pathogenesis|GO:0002504;antigen processing and presentation of peptide or polysaccharide antigen via MHC class II|GO:0006955;immune response	GO:0042613;MHC class II protein complex|GO:0016021;integral to membrane|GO:0016020;membrane|GO:0005887;integral to plasma membrane	Antigen_Processing_and_Presentation_geneOntology
HLA-DRB5		GO:0002504;antigen processing and presentation of peptide or polysaccharide antigen via MHC class II|GO:0006955;immune response	GO:0005886;plasma membrane|GO:0016020;membrane|GO:0016021;integral to membrane|GO:0042613;MHC class II protein complex	Antigen_Processing_and_Presentation_geneOntology
HLA-E	GO:0032393;MHC class I receptor activity	GO:0006955;immune response|GO:0019882;antigen processing and presentation|GO:0002474;antigen processing and presentation of peptide antigen via MHC class I	GO:0016021;integral to membrane|GO:0005886;plasma membrane|GO:0042612;MHC class I protein complex	Antigen_Processing_and_Presentation_geneOntology
HLA-F	GO:0032393;MHC class I receptor activity	GO:0006955;immune response|GO:0002474;antigen processing and presentation of peptide antigen via MHC class I|GO:0019882;antigen processing and presentation	GO:0042612;MHC class I protein complex|GO:0016021;integral to membrane|GO:0016020;membrane	Antigen_Processing_and_Presentation_geneOntology
HLA-G	GO:0032393;MHC class I receptor activity	GO:0006968;cellular defense response|GO:0002474;antigen processing and presentation of peptide antigen via MHC class I|GO:0006955;immune response|GO:0019882;antigen processing and presentation	GO:0042612;MHC class I protein complex|GO:0016020;membrane|GO:0016021;integral to membrane	Antigen_Processing_and_Presentation_geneOntology
HLA-H	GO:0032393;MHC class I receptor activity	GO:0019882;antigen processing and presentation|GO:0006955;immune response|GO:0002474;antigen processing and presentation of peptide antigen via MHC class I	GO:0005886;plasma membrane|GO:0005887;integral to plasma membrane|GO:0042612;MHC class I protein complex	Antigen_Processing_and_Presentation_geneOntology
MR1	GO:0032393;MHC class I receptor activity	GO:0002474;antigen processing and presentation of peptide antigen via MHC class I|GO:0006955;immune response|GO:0019882;antigen processing and presentation	GO:0005783;endoplasmic reticulum|GO:0016021;integral to membrane|GO:0005576;extracellular region|GO:0005886;plasma membrane|GO:0042612;MHC class I protein complex	Antigen_Processing_and_Presentation_geneOntology
HSPA1B	GO:0051082;unfolded protein binding|GO:0005524;ATP binding|GO:0000166;nucleotide binding	GO:0006986;response to unfolded protein|GO:0006916;anti-apoptosis|GO:0006402;mRNA catabolic process	GO:0005634;nucleus|GO:0005739;mitochondrion|GO:0005737;cytoplasm|GO:0005783;endoplasmic reticulum	Antigen_Processing_and_Presentation_geneOntology
HSPA1L	GO:0005524;ATP binding|GO:0000166;nucleotide binding	GO:0006986;response to unfolded protein		Antigen_Processing_and_Presentation_geneOntology
HSPA2	GO:0051082;unfolded protein binding|GO:0000166;nucleotide binding|GO:0005524;ATP binding	GO:0006986;response to unfolded protein|GO:0007140;male meiosis|GO:0007286;spermatid development	GO:0005737;cytoplasm|GO:0009986;cell surface|GO:0005634;nucleus|GO:0005739;mitochondrion	Antigen_Processing_and_Presentation_geneOntology
HSPA4	GO:0005524;ATP binding|GO:0000166;nucleotide binding	GO:0006986;response to unfolded protein|GO:0034619;cellular chaperone-mediated protein complex assembly	GO:0005737;cytoplasm	Antigen_Processing_and_Presentation_geneOntology
HSPA5	GO:0000166;nucleotide binding|GO:0005524;ATP binding|GO:0051082;unfolded protein binding|GO:0043022;ribosome binding|GO:0043027;caspase inhibitor activity|GO:0005509;calcium ion binding|GO:0030674;protein binding, bridging	GO:0006916;anti-apoptosis|GO:0043154;negative regulation of caspase activity|GO:0006983;ER overload response|GO:0042149;cellular response to glucose starvation	GO:0048471;perinuclear region of cytoplasm|GO:0005793;ER-Golgi intermediate compartment|GO:0005783;endoplasmic reticulum|GO:0008303;caspase complex|GO:0009986;cell surface|GO:0030176;integral to endoplasmic reticulum membrane|GO:0005788;endoplasmic reticulum lumen|GO:0042470;melanosome|GO:0005634;nucleus	Antigen_Processing_and_Presentation_geneOntology
HSPA6	GO:0000166;nucleotide binding|GO:0005524;ATP binding	GO:0006986;response to unfolded protein		Antigen_Processing_and_Presentation_geneOntology
HSPA8	GO:0000166;nucleotide binding|GO:0005515;protein binding|GO:0042623;ATPase activity, coupled|GO:0005524;ATP binding	GO:0006457;protein folding|GO:0006986;response to unfolded protein	GO:0005622;intracellular|GO:0005737;cytoplasm|GO:0042470;melanosome|GO:0009986;cell surface	Antigen_Processing_and_Presentation_geneOntology
HSP90AA1	GO:0042803;protein homodimerization activity|GO:0051082;unfolded protein binding|GO:0000166;nucleotide binding|GO:0030235;nitric-oxide synthase regulator activity|GO:0030911;TPR domain binding|GO:0005524;ATP binding	GO:0034619;cellular chaperone-mediated protein complex assembly|GO:0007165;signal transduction|GO:0006986;response to unfolded protein|GO:0045429;positive regulation of nitric oxide biosynthetic process|GO:0006839;mitochondrial transport|GO:0042026;protein refolding	GO:0005737;cytoplasm|GO:0042470;melanosome|GO:0005829;cytosol	Antigen_Processing_and_Presentation_geneOntology
HSP90AB1	GO:0030911;TPR domain binding|GO:0000166;nucleotide binding|GO:0005524;ATP binding|GO:0030235;nitric-oxide synthase regulator activity|GO:0051082;unfolded protein binding	GO:0045429;positive regulation of nitric oxide biosynthetic process|GO:0032435;negative regulation of proteasomal ubiquitin-dependent protein catabolic process|GO:0006457;protein folding|GO:0006986;response to unfolded protein	GO:0042470;melanosome|GO:0005737;cytoplasm	Antigen_Processing_and_Presentation_geneOntology
ICAM1	GO:0005515;protein binding|GO:0004888;transmembrane receptor activity|GO:0005178;integrin binding	GO:0022614;membrane to membrane docking|GO:0001910;regulation of leukocyte mediated cytotoxicity|GO:0002693;positive regulation of cellular extravasation|GO:0033627;cell adhesion mediated by integrin|GO:0050900;leukocyte migration|GO:0002457;T cell antigen processing and presentation|GO:0007157;heterophilic cell adhesion|GO:0007159;leukocyte adhesion|GO:0046813;virion attachment, binding of host …	GO:0005615;extracellular space|GO:0005737;cytoplasm|GO:0005887;integral to plasma membrane|GO:0009897;external side of plasma membrane|GO:0005886;plasma membrane	Antigen_Processing_and_Presentation_geneOntology
IFNA2	GO:0005125;cytokine activity|GO:0005132;interferon-alpha/beta receptor binding	GO:0007267;cell-cell signaling|GO:0009615;response to virus|GO:0006954;inflammatory response|GO:0007166;cell surface receptor linked signal transduction|GO:0006917;induction of apoptosis	GO:0005576;extracellular region|GO:0005615;extracellular space	Antigen_Processing_and_Presentation_geneOntology
IFNA4	GO:0005132;interferon-alpha/beta receptor binding|GO:0005125;cytokine activity	GO:0009615;response to virus|GO:0006952;defense response	GO:0005576;extracellular region|GO:0005615;extracellular space	Antigen_Processing_and_Presentation_geneOntology
IFNA5	GO:0005125;cytokine activity|GO:0005126;hematopoietin/interferon-class (D200-domain) cytokine receptor binding	GO:0006952;defense response|GO:0009615;response to virus	GO:0005615;extracellular space|GO:0005576;extracellular region	Antigen_Processing_and_Presentation_geneOntology
IFNA6	GO:0005126;hematopoietin/interferon-class (D200-domain) cytokine receptor binding|GO:0005125;cytokine activity	GO:0006952;defense response|GO:0009615;response to virus	GO:0005576;extracellular region|GO:0005615;extracellular space	Antigen_Processing_and_Presentation_geneOntology
IFNA7	GO:0005125;cytokine activity|GO:0005132;interferon-alpha/beta receptor binding	GO:0006952;defense response|GO:0007267;cell-cell signaling|GO:0009615;response to virus	GO:0005615;extracellular space|GO:0005576;extracellular region	Antigen_Processing_and_Presentation_geneOntology
IFNA8	GO:0005125;cytokine activity|GO:0005126;hematopoietin/interferon-class (D200-domain) cytokine receptor binding	GO:0009615;response to virus|GO:0006952;defense response	GO:0005576;extracellular region|GO:0005615;extracellular space	Antigen_Processing_and_Presentation_geneOntology
IFNA10	GO:0005125;cytokine activity|GO:0005126;hematopoietin/interferon-class (D200-domain) cytokine receptor binding	GO:0006952;defense response|GO:0009615;response to virus	GO:0005576;extracellular region|GO:0005615;extracellular space	Antigen_Processing_and_Presentation_geneOntology
IFNA13	GO:0005125;cytokine activity|GO:0005132;interferon-alpha/beta receptor binding	GO:0006952;defense response|GO:0009615;response to virus	GO:0005615;extracellular space|GO:0005576;extracellular region	Antigen_Processing_and_Presentation_geneOntology
IFNA14	GO:0005126;hematopoietin/interferon-class (D200-domain) cytokine receptor binding|GO:0005125;cytokine activity	GO:0006952;defense response|GO:0009615;response to virus	GO:0005576;extracellular region|GO:0005615;extracellular space	Antigen_Processing_and_Presentation_geneOntology
IFNA16	GO:0005125;cytokine activity|GO:0005132;interferon-alpha/beta receptor binding	GO:0009615;response to virus|GO:0006952;defense response	GO:0005576;extracellular region|GO:0005615;extracellular space	Antigen_Processing_and_Presentation_geneOntology
IFNA17	GO:0005132;interferon-alpha/beta receptor binding|GO:0005125;cytokine activity	GO:0009615;response to virus|GO:0006952;defense response	GO:0005576;extracellular region|GO:0005615;extracellular space	Antigen_Processing_and_Presentation_geneOntology
IFNA21	GO:0005125;cytokine activity|GO:0005126;hematopoietin/interferon-class (D200-domain) cytokine receptor binding	GO:0009615;response to virus|GO:0006952;defense response	GO:0005576;extracellular region|GO:0005615;extracellular space	Antigen_Processing_and_Presentation_geneOntology
IFNG	GO:0005133;interferon-gamma receptor binding|GO:0005125;cytokine activity	GO:0000060;protein import into nucleus, translocation|GO:0034393;positive regulation of smooth muscle cell apoptosis|GO:0045410;positive regulation of interleukin-6 biosynthetic process|GO:0050718;positive regulation of interleukin-1 beta secretion|GO:0007050;cell cycle arrest|GO:0030968;endoplasmic reticulum unfolded protein response|GO:0045429;positive regulation of nitric oxide biosynthetic pr…	GO:0005615;extracellular space|GO:0005576;extracellular region	Antigen_Processing_and_Presentation_geneOntology
KIR2DL1	GO:0004872;receptor activity	GO:0006955;immune response	GO:0005887;integral to plasma membrane|GO:0005886;plasma membrane	Antigen_Processing_and_Presentation_geneOntology
KIR2DL2	GO:0004872;receptor activity		GO:0005886;plasma membrane|GO:0016021;integral to membrane	Antigen_Processing_and_Presentation_geneOntology
KIR2DL3	GO:0003823;antigen binding|GO:0004872;receptor activity	GO:0006955;immune response	GO:0005887;integral to plasma membrane|GO:0005886;plasma membrane	Antigen_Processing_and_Presentation_geneOntology
KIR2DL4	GO:0004888;transmembrane receptor activity	GO:0007165;signal transduction|GO:0006968;cellular defense response	GO:0005887;integral to plasma membrane|GO:0005886;plasma membrane	Antigen_Processing_and_Presentation_geneOntology
KIR2DS1	GO:0004888;transmembrane receptor activity	GO:0006955;immune response	GO:0016021;integral to membrane|GO:0005886;plasma membrane	Antigen_Processing_and_Presentation_geneOntology
KIR2DS3	GO:0004872;receptor activity	GO:0006968;cellular defense response	GO:0005886;plasma membrane|GO:0005887;integral to plasma membrane	Antigen_Processing_and_Presentation_geneOntology
KIR2DS4	GO:0004872;receptor activity		GO:0005887;integral to plasma membrane|GO:0005886;plasma membrane	Antigen_Processing_and_Presentation_geneOntology
KIR2DS5	GO:0030110;HLA-C specific inhibitory MHC class I receptor activity|GO:0004872;receptor activity	GO:0006955;immune response	GO:0005886;plasma membrane|GO:0005887;integral to plasma membrane	Antigen_Processing_and_Presentation_geneOntology
KIR3DL1	GO:0030109;HLA-B specific inhibitory MHC class I receptor activity|GO:0004872;receptor activity	GO:0006955;immune response	GO:0005886;plasma membrane|GO:0005887;integral to plasma membrane	Antigen_Processing_and_Presentation_geneOntology
KIR3DL2	GO:0004872;receptor activity	GO:0006968;cellular defense response	GO:0005886;plasma membrane|GO:0005887;integral to plasma membrane	Antigen_Processing_and_Presentation_geneOntology
KLRC1	GO:0005529;sugar binding|GO:0005488;binding|GO:0004888;transmembrane receptor activity	GO:0007166;cell surface receptor linked signal transduction	GO:0005887;integral to plasma membrane|GO:0005886;plasma membrane	Antigen_Processing_and_Presentation_geneOntology
KLRC2	GO:0004888;transmembrane receptor activity|GO:0005488;binding|GO:0005529;sugar binding	GO:0006968;cellular defense response|GO:0007165;signal transduction	GO:0005887;integral to plasma membrane|GO:0016020;membrane	Antigen_Processing_and_Presentation_geneOntology
KLRC3	GO:0004888;transmembrane receptor activity|GO:0005488;binding|GO:0005529;sugar binding	GO:0006968;cellular defense response	GO:0016021;integral to membrane|GO:0016020;membrane	Antigen_Processing_and_Presentation_geneOntology
KLRD1	GO:0004888;transmembrane receptor activity|GO:0005488;binding|GO:0005529;sugar binding	GO:0007166;cell surface receptor linked signal transduction	GO:0016021;integral to membrane|GO:0005886;plasma membrane	Antigen_Processing_and_Presentation_geneOntology
LTA	GO:0005164;tumor necrosis factor receptor binding|GO:0005125;cytokine activity	GO:0007165;signal transduction|GO:0048535;lymph node development|GO:0006915;apoptosis|GO:0007267;cell-cell signaling|GO:0019722;calcium-mediated signaling|GO:0001775;cell activation|GO:0006917;induction of apoptosis|GO:0006959;humoral immune response|GO:0045840;positive regulation of mitosis|GO:0050806;positive regulation of synaptic transmission|GO:0051222;positive regulation of protein transpor…	GO:0005576;extracellular region|GO:0016021;integral to membrane|GO:0005615;extracellular space|GO:0016020;membrane	Antigen_Processing_and_Presentation_geneOntology
CIITA	GO:0000166;nucleotide binding|GO:0003713;transcription coactivator activity|GO:0005515;protein binding|GO:0003702;RNA polymerase II transcription factor activity|GO:0003677;DNA binding|GO:0005524;ATP binding|GO:0043130;ubiquitin binding	GO:0006955;immune response|GO:0006355;regulation of transcription, DNA-dependent	GO:0005634;nucleus	Antigen_Processing_and_Presentation_geneOntology
MICA	GO:0030881;beta-2-microglobulin binding|GO:0046703;natural killer cell lectin-like receptor binding	GO:0042742;defense response to bacterium|GO:0051607;defense response to virus|GO:0019835;cytolysis|GO:0019882;antigen processing and presentation|GO:0002418;immune response to tumor cell|GO:0009408;response to heat|GO:0002223;stimulatory C-type lectin receptor signaling pathway|GO:0006974;response to DNA damage stimulus|GO:0046629;gamma-delta T cell activation	GO:0042612;MHC class I protein complex|GO:0005737;cytoplasm|GO:0005615;extracellular space|GO:0005886;plasma membrane|GO:0009986;cell surface|GO:0005887;integral to plasma membrane	Antigen_Processing_and_Presentation_geneOntology
MICB	GO:0046703;natural killer cell lectin-like receptor binding	GO:0032526;response to retinoic acid|GO:0006979;response to oxidative stress|GO:0019882;antigen processing and presentation|GO:0046629;gamma-delta T cell activation|GO:0019835;cytolysis|GO:0002429;immune response-activating cell surface receptor signaling pathway|GO:0009408;response to heat|GO:0044419;interspecies interaction between organisms|GO:0050689;negative regulation of defense response to…	GO:0042612;MHC class I protein complex|GO:0005886;plasma membrane|GO:0005887;integral to plasma membrane	Antigen_Processing_and_Presentation_geneOntology
NFYA	GO:0003700;transcription factor activity|GO:0005515;protein binding	GO:0006355;regulation of transcription, DNA-dependent|GO:0006350;transcription|GO:0006366;transcription from RNA polymerase II promoter	GO:0005634;nucleus|GO:0016602;CCAAT-binding factor complex	Antigen_Processing_and_Presentation_geneOntology
NFYB	GO:0043565;sequence-specific DNA binding|GO:0003700;transcription factor activity|GO:0005515;protein binding	GO:0006350;transcription|GO:0045893;positive regulation of transcription, DNA-dependent	GO:0005634;nucleus|GO:0016602;CCAAT-binding factor complex|GO:0005622;intracellular	Antigen_Processing_and_Presentation_geneOntology
NFYC	GO:0003702;RNA polymerase II transcription factor activity|GO:0005515;protein binding|GO:0043565;sequence-specific DNA binding|GO:0003713;transcription coactivator activity|GO:0003700;transcription factor activity	GO:0006357;regulation of transcription from RNA polymerase II promoter|GO:0006350;transcription|GO:0006457;protein folding	GO:0016602;CCAAT-binding factor complex|GO:0005622;intracellular|GO:0005634;nucleus	Antigen_Processing_and_Presentation_geneOntology
LGMN	GO:0008233;peptidase activity|GO:0004197;cysteine-type endopeptidase activity|GO:0004674;protein serine/threonine kinase activity	GO:0040015;negative regulation of multicellular organism growth|GO:0006508;proteolysis	GO:0005770;late endosome|GO:0005764;lysosome|GO:0005737;cytoplasm|GO:0043231;intracellular membrane-bounded organelle|GO:0045177;apical part of cell	Antigen_Processing_and_Presentation_geneOntology
PSMB8	GO:0000166;nucleotide binding|GO:0004298;threonine-type endopeptidase activity|GO:0042288;MHC class I protein binding|GO:0008233;peptidase activity|GO:0005524;ATP binding|GO:0042277;peptide binding|GO:0005515;protein binding	GO:0006511;ubiquitin-dependent protein catabolic process|GO:0019882;antigen processing and presentation|GO:0031145;anaphase-promoting complex-dependent proteasomal ubiquitin-dependent protein catabolic process|GO:0006955;immune response|GO:0051437;positive regulation of ubiquitin-protein ligase activity during mitotic cell cycle|GO:0051436;negative regulation of ubiquitin-protein ligase activity …	GO:0042825;TAP complex|GO:0005839;proteasome core complex|GO:0005634;nucleus|GO:0005737;cytoplasm|GO:0005829;cytosol	Antigen_Processing_and_Presentation_geneOntology
PSMC1	GO:0005515;protein binding|GO:0016887;ATPase activity|GO:0016787;hydrolase activity|GO:0005524;ATP binding|GO:0000166;nucleotide binding	GO:0031145;anaphase-promoting complex-dependent proteasomal ubiquitin-dependent protein catabolic process|GO:0051437;positive regulation of ubiquitin-protein ligase activity during mitotic cell cycle|GO:0030163;protein catabolic process|GO:0051436;negative regulation of ubiquitin-protein ligase activity during mitotic cell cycle	GO:0005737;cytoplasm|GO:0005829;cytosol|GO:0005730;nucleolus|GO:0000502;proteasome complex|GO:0005634;nucleus	Antigen_Processing_and_Presentation_geneOntology
PSMC2	GO:0005515;protein binding|GO:0000166;nucleotide binding|GO:0016887;ATPase activity|GO:0005524;ATP binding|GO:0016787;hydrolase activity	GO:0051437;positive regulation of ubiquitin-protein ligase activity during mitotic cell cycle|GO:0051436;negative regulation of ubiquitin-protein ligase activity during mitotic cell cycle|GO:0044419;interspecies interaction between organisms|GO:0031145;anaphase-promoting complex-dependent proteasomal ubiquitin-dependent protein catabolic process|GO:0030163;protein catabolic process|GO:0006511;ubi…	GO:0000502;proteasome complex|GO:0005634;nucleus|GO:0005737;cytoplasm|GO:0005829;cytosol	Antigen_Processing_and_Presentation_geneOntology
PSMC3	GO:0003713;transcription coactivator activity|GO:0003714;transcription corepressor activity|GO:0017111;nucleoside-triphosphatase activity|GO:0016787;hydrolase activity|GO:0005515;protein binding|GO:0005524;ATP binding|GO:0000166;nucleotide binding	GO:0051436;negative regulation of ubiquitin-protein ligase activity during mitotic cell cycle|GO:0051437;positive regulation of ubiquitin-protein ligase activity during mitotic cell cycle|GO:0031145;anaphase-promoting complex-dependent proteasomal ubiquitin-dependent protein catabolic process|GO:0001824;blastocyst development|GO:0030163;protein catabolic process|GO:0044419;interspecies interactio…	GO:0000502;proteasome complex|GO:0005737;cytoplasm|GO:0005634;nucleus|GO:0005829;cytosol	Antigen_Processing_and_Presentation_geneOntology
PSMC4	GO:0016787;hydrolase activity|GO:0005515;protein binding|GO:0000166;nucleotide binding|GO:0005524;ATP binding|GO:0016887;ATPase activity	GO:0001824;blastocyst development|GO:0051436;negative regulation of ubiquitin-protein ligase activity during mitotic cell cycle|GO:0051437;positive regulation of ubiquitin-protein ligase activity during mitotic cell cycle|GO:0031145;anaphase-promoting complex-dependent proteasomal ubiquitin-dependent protein catabolic process|GO:0006508;proteolysis|GO:0030163;protein catabolic process	GO:0005634;nucleus|GO:0005829;cytosol|GO:0000502;proteasome complex|GO:0005737;cytoplasm	Antigen_Processing_and_Presentation_geneOntology
PSMC5	GO:0000166;nucleotide binding|GO:0005524;ATP binding|GO:0003712;transcription cofactor activity|GO:0031531;thyrotropin-releasing hormone receptor binding|GO:0016787;hydrolase activity|GO:0016887;ATPase activity	GO:0030163;protein catabolic process|GO:0031145;anaphase-promoting complex-dependent proteasomal ubiquitin-dependent protein catabolic process|GO:0043193;positive regulation of gene-specific transcription|GO:0051436;negative regulation of ubiquitin-protein ligase activity during mitotic cell cycle|GO:0051437;positive regulation of ubiquitin-protein ligase activity during mitotic cell cycle|GO:000…	GO:0000502;proteasome complex|GO:0005634;nucleus|GO:0005737;cytoplasm|GO:0005829;cytosol	Antigen_Processing_and_Presentation_geneOntology
PSMC6	GO:0016887;ATPase activity|GO:0000166;nucleotide binding|GO:0005524;ATP binding|GO:0030674;protein binding, bridging|GO:0016787;hydrolase activity	GO:0051436;negative regulation of ubiquitin-protein ligase activity during mitotic cell cycle|GO:0051437;positive regulation of ubiquitin-protein ligase activity during mitotic cell cycle|GO:0030163;protein catabolic process|GO:0031145;anaphase-promoting complex-dependent proteasomal ubiquitin-dependent protein catabolic process|GO:0006511;ubiquitin-dependent protein catabolic process	GO:0005634;nucleus|GO:0000502;proteasome complex|GO:0005829;cytosol|GO:0005737;cytoplasm	Antigen_Processing_and_Presentation_geneOntology
PSMD1	GO:0030234;enzyme regulator activity|GO:0005515;protein binding	GO:0051437;positive regulation of ubiquitin-protein ligase activity during mitotic cell cycle|GO:0051436;negative regulation of ubiquitin-protein ligase activity during mitotic cell cycle|GO:0031145;anaphase-promoting complex-dependent proteasomal ubiquitin-dependent protein catabolic process|GO:0042176;regulation of protein catabolic process	GO:0005829;cytosol|GO:0000502;proteasome complex|GO:0005838;proteasome regulatory particle	Antigen_Processing_and_Presentation_geneOntology
PSMD2	GO:0005515;protein binding|GO:0030234;enzyme regulator activity	GO:0042176;regulation of protein catabolic process|GO:0031145;anaphase-promoting complex-dependent proteasomal ubiquitin-dependent protein catabolic process|GO:0051437;positive regulation of ubiquitin-protein ligase activity during mitotic cell cycle|GO:0051436;negative regulation of ubiquitin-protein ligase activity during mitotic cell cycle	GO:0005838;proteasome regulatory particle|GO:0000502;proteasome complex|GO:0005829;cytosol	Antigen_Processing_and_Presentation_geneOntology
PSMD3	GO:0030234;enzyme regulator activity|GO:0005515;protein binding	GO:0031145;anaphase-promoting complex-dependent proteasomal ubiquitin-dependent protein catabolic process|GO:0042176;regulation of protein catabolic process|GO:0051437;positive regulation of ubiquitin-protein ligase activity during mitotic cell cycle|GO:0051436;negative regulation of ubiquitin-protein ligase activity during mitotic cell cycle	GO:0000502;proteasome complex|GO:0005829;cytosol	Antigen_Processing_and_Presentation_geneOntology
PSMD4	GO:0005515;protein binding	GO:0031145;anaphase-promoting complex-dependent proteasomal ubiquitin-dependent protein catabolic process|GO:0051437;positive regulation of ubiquitin-protein ligase activity during mitotic cell cycle|GO:0051436;negative regulation of ubiquitin-protein ligase activity during mitotic cell cycle	GO:0000502;proteasome complex|GO:0005829;cytosol	Antigen_Processing_and_Presentation_geneOntology
PSMD5	GO:0005488;binding	GO:0051436;negative regulation of ubiquitin-protein ligase activity during mitotic cell cycle|GO:0031145;anaphase-promoting complex-dependent proteasomal ubiquitin-dependent protein catabolic process|GO:0051437;positive regulation of ubiquitin-protein ligase activity during mitotic cell cycle	GO:0005634;nucleus|GO:0005737;cytoplasm|GO:0005829;cytosol|GO:0000502;proteasome complex	Antigen_Processing_and_Presentation_geneOntology
PSMD7	GO:0005515;protein binding	GO:0031145;anaphase-promoting complex-dependent proteasomal ubiquitin-dependent protein catabolic process|GO:0051436;negative regulation of ubiquitin-protein ligase activity during mitotic cell cycle|GO:0051437;positive regulation of ubiquitin-protein ligase activity during mitotic cell cycle	GO:0000502;proteasome complex|GO:0005829;cytosol|GO:0005838;proteasome regulatory particle	Antigen_Processing_and_Presentation_geneOntology
PSMD8	GO:0005515;protein binding	GO:0006508;proteolysis|GO:0031145;anaphase-promoting complex-dependent proteasomal ubiquitin-dependent protein catabolic process|GO:0051436;negative regulation of ubiquitin-protein ligase activity during mitotic cell cycle|GO:0051437;positive regulation of ubiquitin-protein ligase activity during mitotic cell cycle	GO:0005730;nucleolus|GO:0005737;cytoplasm|GO:0005829;cytosol|GO:0005838;proteasome regulatory particle|GO:0000502;proteasome complex|GO:0005634;nucleus	Antigen_Processing_and_Presentation_geneOntology
PSMD10	GO:0005515;protein binding	GO:0051436;negative regulation of ubiquitin-protein ligase activity during mitotic cell cycle|GO:0051437;positive regulation of ubiquitin-protein ligase activity during mitotic cell cycle|GO:0031145;anaphase-promoting complex-dependent proteasomal ubiquitin-dependent protein catabolic process	GO:0005829;cytosol|GO:0005838;proteasome regulatory particle|GO:0005856;cytoskeleton|GO:0000502;proteasome complex|GO:0005737;cytoplasm	Antigen_Processing_and_Presentation_geneOntology
PSMD11	GO:0005515;protein binding	GO:0051437;positive regulation of ubiquitin-protein ligase activity during mitotic cell cycle|GO:0051436;negative regulation of ubiquitin-protein ligase activity during mitotic cell cycle|GO:0031145;anaphase-promoting complex-dependent proteasomal ubiquitin-dependent protein catabolic process	GO:0000502;proteasome complex|GO:0005829;cytosol	Antigen_Processing_and_Presentation_geneOntology
PSMD13	GO:0005515;protein binding	GO:0031145;anaphase-promoting complex-dependent proteasomal ubiquitin-dependent protein catabolic process|GO:0051437;positive regulation of ubiquitin-protein ligase activity during mitotic cell cycle|GO:0051436;negative regulation of ubiquitin-protein ligase activity during mitotic cell cycle|GO:0007127;meiosis I	GO:0005829;cytosol|GO:0005838;proteasome regulatory particle|GO:0000502;proteasome complex	Antigen_Processing_and_Presentation_geneOntology
PSME1	GO:0008538;proteasome activator activity|GO:0008538;proteasome activator activity	GO:0051437;positive regulation of ubiquitin-protein ligase activity during mitotic cell cycle|GO:0051436;negative regulation of ubiquitin-protein ligase activity during mitotic cell cycle|GO:0031145;anaphase-promoting complex-dependent proteasomal ubiquitin-dependent protein catabolic process|GO:0051437;positive regulation of ubiquitin-protein ligase activity during mitotic cell cycle|GO:0051436;…	GO:0005634;nucleus|GO:0005730;nucleolus|GO:0008537;proteasome activator complex|GO:0005829;cytosol|GO:0000502;proteasome complex|GO:0005737;cytoplasm|GO:0005634;nucleus|GO:0005730;nucleolus|GO:0008537;proteasome activator complex|GO:0005829;cytosol|GO:0000502;proteasome complex|GO:0005737;cytoplasm	Antigen_Processing_and_Presentation_geneOntology
PSME2	GO:0008538;proteasome activator activity|GO:0008538;proteasome activator activity	GO:0031145;anaphase-promoting complex-dependent proteasomal ubiquitin-dependent protein catabolic process|GO:0051436;negative regulation of ubiquitin-protein ligase activity during mitotic cell cycle|GO:0051437;positive regulation of ubiquitin-protein ligase activity during mitotic cell cycle|GO:0031145;anaphase-promoting complex-dependent proteasomal ubiquitin-dependent protein catabolic process…	GO:0000502;proteasome complex|GO:0005829;cytosol|GO:0008537;proteasome activator complex|GO:0000502;proteasome complex|GO:0005829;cytosol|GO:0008537;proteasome activator complex	Antigen_Processing_and_Presentation_geneOntology
RELB	GO:0003714;transcription corepressor activity|GO:0005515;protein binding|GO:0003700;transcription factor activity	GO:0019882;antigen processing and presentation|GO:0043011;myeloid dendritic cell differentiation|GO:0006355;regulation of transcription, DNA-dependent|GO:0045063;T-helper 1 cell differentiation	GO:0005634;nucleus	Antigen_Processing_and_Presentation_geneOntology
RFX5	GO:0005515;protein binding|GO:0003700;transcription factor activity	GO:0000122;negative regulation of transcription from RNA polymerase II promoter|GO:0006350;transcription|GO:0006355;regulation of transcription, DNA-dependent	GO:0005634;nucleus	Antigen_Processing_and_Presentation_geneOntology
RFXAP	GO:0003713;transcription coactivator activity|GO:0003700;transcription factor activity		GO:0005634;nucleus	Antigen_Processing_and_Presentation_geneOntology
SLC10A2	GO:0031402;sodium ion binding|GO:0015293;symporter activity|GO:0008508;bile acid:sodium symporter activity	GO:0015721;bile acid and bile salt transport|GO:0015711;organic anion transport|GO:0006811;ion transport|GO:0006814;sodium ion transport	GO:0005887;integral to plasma membrane|GO:0005634;nucleus|GO:0005886;plasma membrane|GO:0000502;proteasome complex|GO:0016324;apical plasma membrane	Antigen_Processing_and_Presentation_geneOntology
TAP1	GO:0000166;nucleotide binding|GO:0005524;ATP binding|GO:0005215;transporter activity|GO:0016887;ATPase activity|GO:0042803;protein homodimerization activity|GO:0042626;ATPase activity, coupled to transmembrane movement of substances|GO:0005515;protein binding|GO:0046978;TAP1 binding|GO:0046982;protein heterodimerization activity|GO:0046979;TAP2 binding|GO:0015198;oligopeptide transporter activity	GO:0006857;oligopeptide transport|GO:0015031;protein transport|GO:0006952;defense response|GO:0006955;immune response	GO:0005783;endoplasmic reticulum|GO:0016020;membrane|GO:0005789;endoplasmic reticulum membrane|GO:0016021;integral to membrane|GO:0042825;TAP complex	Antigen_Processing_and_Presentation_geneOntology
TAP2	GO:0005524;ATP binding|GO:0042288;MHC class I protein binding|GO:0042626;ATPase activity, coupled to transmembrane movement of substances|GO:0046980;tapasin binding|GO:0000166;nucleotide binding|GO:0005215;transporter activity|GO:0015433;peptide antigen-transporting ATPase activity|GO:0016887;ATPase activity|GO:0015198;oligopeptide transporter activity|GO:0042301;phosphate binding|GO:0042605;pept…	GO:0019885;antigen processing and presentation of endogenous peptide antigen via MHC class I|GO:0046967;cytosol to ER transport|GO:0006886;intracellular protein transport|GO:0006955;immune response|GO:0006461;protein complex assembly|GO:0006857;oligopeptide transport	GO:0005829;cytosol|GO:0016021;integral to membrane|GO:0005634;nucleus|GO:0016020;membrane|GO:0005783;endoplasmic reticulum|GO:0042825;TAP complex|GO:0005788;endoplasmic reticulum lumen|GO:0005789;endoplasmic reticulum membrane	Antigen_Processing_and_Presentation_geneOntology
TAPBP	GO:0015433;peptide antigen-transporting ATPase activity|GO:0046978;TAP1 binding|GO:0046979;TAP2 binding|GO:0051082;unfolded protein binding|GO:0042288;MHC class I protein binding|GO:0042605;peptide antigen binding	GO:0006461;protein complex assembly|GO:0006890;retrograde vesicle-mediated transport, Golgi to ER|GO:0006955;immune response|GO:0019885;antigen processing and presentation of endogenous peptide antigen via MHC class I|GO:0050823;peptide antigen stabilization	GO:0016020;membrane|GO:0005792;microsome|GO:0042824;MHC class I peptide loading complex|GO:0000139;Golgi membrane|GO:0005783;endoplasmic reticulum|GO:0005789;endoplasmic reticulum membrane|GO:0016021;integral to membrane	Antigen_Processing_and_Presentation_geneOntology
THBS1	GO:0050431;transforming growth factor beta binding|GO:0005178;integrin binding|GO:0008201;heparin binding|GO:0043236;laminin binding|GO:0070051;fibrinogen binding|GO:0043499;eukaryotic cell surface binding|GO:0001968;fibronectin binding|GO:0005198;structural molecule activity|GO:0042802;identical protein binding|GO:0030169;low-density lipoprotein binding|GO:0070052;collagen V binding|GO:0005509;c…	GO:0002605;negative regulation of dendritic cell antigen processing and presentation|GO:0043537;negative regulation of blood vessel endothelial cell migration|GO:0050921;positive regulation of chemotaxis|GO:0010759;positive regulation of macrophage chemotaxis|GO:0010763;positive regulation of fibroblast cell migration|GO:0043032;positive regulation of macrophage activation|GO:0000187;activation o…	GO:0009897;external side of plasma membrane|GO:0031012;extracellular matrix|GO:0005576;extracellular region|GO:0005577;fibrinogen complex|GO:0031093;platelet alpha granule lumen	Antigen_Processing_and_Presentation_geneOntology
SHFM1	GO:0008233;peptidase activity|GO:0005515;protein binding	GO:0000724;double-strand break repair via homologous recombination|GO:0006508;proteolysis	GO:0005829;cytosol|GO:0032039;integrator complex|GO:0000502;proteasome complex	Antigen_Processing_and_Presentation_geneOntology
KLRC4	GO:0004872;receptor activity|GO:0005488;binding	GO:0006968;cellular defense response	GO:0016021;integral to membrane|GO:0016020;membrane	Antigen_Processing_and_Presentation_geneOntology
AP3B1	GO:0019903;protein phosphatase binding|GO:0008565;protein transporter activity|GO:0005515;protein binding	GO:0006622;protein targeting to lysosome|GO:0019882;antigen processing and presentation|GO:0051138;positive regulation of NK T cell differentiation|GO:0048007;antigen processing and presentation, exogenous lipid antigen via MHC class Ib|GO:0006886;intracellular protein transport|GO:0006897;endocytosis	GO:0031410;cytoplasmic vesicle|GO:0030117;membrane coat|GO:0016020;membrane|GO:0005794;Golgi apparatus	Antigen_Processing_and_Presentation_geneOntology
RFXANK	GO:0003712;transcription cofactor activity|GO:0005515;protein binding|GO:0003700;transcription factor activity	GO:0007265;Ras protein signal transduction|GO:0006350;transcription|GO:0006355;regulation of transcription, DNA-dependent	GO:0005634;nucleus|GO:0005737;cytoplasm	Antigen_Processing_and_Presentation_geneOntology
PSMD6	GO:0016887;ATPase activity|GO:0005515;protein binding	GO:0006508;proteolysis|GO:0051436;negative regulation of ubiquitin-protein ligase activity during mitotic cell cycle|GO:0051437;positive regulation of ubiquitin-protein ligase activity during mitotic cell cycle|GO:0031145;anaphase-promoting complex-dependent proteasomal ubiquitin-dependent protein catabolic process	GO:0005829;cytosol|GO:0000502;proteasome complex	Antigen_Processing_and_Presentation_geneOntology
PSME3	GO:0042802;identical protein binding|GO:0008538;proteasome activator activity	GO:0031145;anaphase-promoting complex-dependent proteasomal ubiquitin-dependent protein catabolic process|GO:0051436;negative regulation of ubiquitin-protein ligase activity during mitotic cell cycle|GO:0051437;positive regulation of ubiquitin-protein ligase activity during mitotic cell cycle	GO:0000502;proteasome complex|GO:0008537;proteasome activator complex|GO:0005829;cytosol	Antigen_Processing_and_Presentation_geneOntology
PSMD14	GO:0005515;protein binding	GO:0051436;negative regulation of ubiquitin-protein ligase activity during mitotic cell cycle|GO:0031145;anaphase-promoting complex-dependent proteasomal ubiquitin-dependent protein catabolic process|GO:0006511;ubiquitin-dependent protein catabolic process|GO:0051437;positive regulation of ubiquitin-protein ligase activity during mitotic cell cycle	GO:0000502;proteasome complex|GO:0005634;nucleus|GO:0005730;nucleolus|GO:0005737;cytoplasm|GO:0005829;cytosol	Antigen_Processing_and_Presentation_geneOntology
CLEC4M	GO:0042605;peptide antigen binding|GO:0004872;receptor activity|GO:0005537;mannose binding|GO:0005529;sugar binding|GO:0030369;ICAM-3 receptor activity|GO:0046790;virion binding|GO:0005509;calcium ion binding	GO:0006897;endocytosis|GO:0009405;pathogenesis|GO:0019062;virion attachment to host cell surface receptor|GO:0019882;antigen processing and presentation|GO:0007242;intracellular signaling cascade|GO:0009988;cell-cell recognition|GO:0046795;intracellular virion transport|GO:0019048;virus-host interaction|GO:0019079;viral genome replication|GO:0006955;immune response|GO:0007159;leukocyte adhesion|G…	GO:0005887;integral to plasma membrane|GO:0005886;plasma membrane|GO:0005576;extracellular region|GO:0005737;cytoplasm	Antigen_Processing_and_Presentation_geneOntology
IFI30	GO:0016491;oxidoreductase activity	GO:0019886;antigen processing and presentation of exogenous peptide antigen via MHC class II|GO:0048147;negative regulation of fibroblast proliferation|GO:0055114;oxidation reduction|GO:0050821;protein stabilization	GO:0005576;extracellular region|GO:0005764;lysosome	Antigen_Processing_and_Presentation_geneOntology
PROCR	GO:0004872;receptor activity	GO:0006955;immune response|GO:0007596;blood coagulation|GO:0019882;antigen processing and presentation	GO:0005887;integral to plasma membrane|GO:0016020;membrane|GO:0005813;centrosome	Antigen_Processing_and_Presentation_geneOntology
ADRM1	GO:0008538;proteasome activator activity	GO:0006368;RNA elongation from RNA polymerase II promoter|GO:0043248;proteasome assembly	GO:0005624;membrane fraction|GO:0005737;cytoplasm|GO:0005829;cytosol|GO:0005634;nucleus|GO:0000502;proteasome complex|GO:0005887;integral to plasma membrane	Antigen_Processing_and_Presentation_geneOntology
KIAA0368	GO:0005488;binding	GO:0030433;ER-associated protein catabolic process	GO:0005802;trans-Golgi network|GO:0000502;proteasome complex|GO:0005793;ER-Golgi intermediate compartment|GO:0005813;centrosome|GO:0005783;endoplasmic reticulum|GO:0005634;nucleus|GO:0005770;late endosome|GO:0030134;ER to Golgi transport vesicle|GO:0005769;early endosome|GO:0005829;cytosol|GO:0016023;cytoplasmic membrane-bounded vesicle	Antigen_Processing_and_Presentation_geneOntology
TRPC4AP	GO:0015433;peptide antigen-transporting ATPase activity|GO:0042605;peptide antigen binding|GO:0042803;protein homodimerization activity|GO:0015197;peptide transporter activity|GO:0042288;MHC class I protein binding|GO:0046979;TAP2 binding|GO:0046982;protein heterodimerization activity|GO:0005524;ATP binding|GO:0042301;phosphate binding|GO:0046980;tapasin binding|GO:0046978;TAP1 binding	GO:0006461;protein complex assembly|GO:0019885;antigen processing and presentation of endogenous peptide antigen via MHC class I|GO:0006886;intracellular protein transport|GO:0015833;peptide transport|GO:0046967;cytosol to ER transport	GO:0005829;cytosol|GO:0005788;endoplasmic reticulum lumen	Antigen_Processing_and_Presentation_geneOntology
CD209	GO:0004872;receptor activity|GO:0005515;protein binding|GO:0046790;virion binding|GO:0005509;calcium ion binding|GO:0005529;sugar binding|GO:0005537;mannose binding|GO:0042605;peptide antigen binding	GO:0006897;endocytosis|GO:0006955;immune response|GO:0007242;intracellular signaling cascade|GO:0009988;cell-cell recognition|GO:0019062;virion attachment to host cell surface receptor|GO:0046968;peptide antigen transport|GO:0019079;viral genome replication|GO:0044419;interspecies interaction between organisms|GO:0007157;heterophilic cell adhesion|GO:0046795;intracellular virion transport|GO:0007…	GO:0005886;plasma membrane|GO:0016021;integral to membrane|GO:0005576;extracellular region|GO:0005737;cytoplasm	Antigen_Processing_and_Presentation_geneOntology
UBXN1	GO:0031593;polyubiquitin binding|GO:0051117;ATPase binding	GO:0043161;proteasomal ubiquitin-dependent protein catabolic process	GO:0005737;cytoplasm|GO:0000502;proteasome complex	Antigen_Processing_and_Presentation_geneOntology
ERAP1	GO:0008270;zinc ion binding|GO:0005138;interleukin-6 receptor binding|GO:0005515;protein binding|GO:0008233;peptidase activity|GO:0008235;metalloexopeptidase activity|GO:0004177;aminopeptidase activity|GO:0046872;metal ion binding|GO:0005151;interleukin-1, Type II receptor binding	GO:0045088;regulation of innate immune response|GO:0006509;membrane protein ectodomain proteolysis|GO:0019885;antigen processing and presentation of endogenous peptide antigen via MHC class I|GO:0006508;proteolysis|GO:0006955;immune response|GO:0008217;regulation of blood pressure|GO:0009617;response to bacterium|GO:0045766;positive regulation of angiogenesis|GO:0045444;fat cell differentiation	GO:0005576;extracellular region|GO:0005789;endoplasmic reticulum membrane|GO:0005829;cytosol|GO:0016020;membrane|GO:0016021;integral to membrane|GO:0005788;endoplasmic reticulum lumen|GO:0005737;cytoplasm|GO:0005783;endoplasmic reticulum	Antigen_Processing_and_Presentation_geneOntology
TAPBPL		GO:0019885;antigen processing and presentation of endogenous peptide antigen via MHC class I	GO:0005789;endoplasmic reticulum membrane|GO:0005792;microsome|GO:0005886;plasma membrane|GO:0005783;endoplasmic reticulum|GO:0016021;integral to membrane	Antigen_Processing_and_Presentation_geneOntology
KIR2DL5A	GO:0004872;receptor activity		GO:0005886;plasma membrane|GO:0016021;integral to membrane	Antigen_Processing_and_Presentation_geneOntology
ERAP2	GO:0008233;peptidase activity|GO:0004177;aminopeptidase activity|GO:0008237;metallopeptidase activity|GO:0046872;metal ion binding|GO:0008270;zinc ion binding	GO:0006508;proteolysis|GO:0006955;immune response|GO:0008217;regulation of blood pressure|GO:0019885;antigen processing and presentation of endogenous peptide antigen via MHC class I	GO:0005789;endoplasmic reticulum membrane|GO:0005788;endoplasmic reticulum lumen|GO:0016021;integral to membrane|GO:0005783;endoplasmic reticulum|GO:0016020;membrane	Antigen_Processing_and_Presentation_geneOntology
ULBP3	GO:0032393;MHC class I receptor activity	GO:0030101;natural killer cell activation|GO:0019882;antigen processing and presentation|GO:0006955;immune response	GO:0031225;anchored to membrane|GO:0042612;MHC class I protein complex|GO:0005886;plasma membrane	Antigen_Processing_and_Presentation_geneOntology
ULBP2	GO:0032393;MHC class I receptor activity	GO:0030101;natural killer cell activation|GO:0006955;immune response|GO:0019882;antigen processing and presentation	GO:0005615;extracellular space|GO:0031225;anchored to membrane|GO:0005576;extracellular region|GO:0009986;cell surface|GO:0042612;MHC class I protein complex|GO:0005886;plasma membrane	Antigen_Processing_and_Presentation_geneOntology
ULBP1	GO:0032393;MHC class I receptor activity	GO:0030101;natural killer cell activation|GO:0006955;immune response|GO:0019882;antigen processing and presentation	GO:0031225;anchored to membrane|GO:0005886;plasma membrane|GO:0042612;MHC class I protein complex|GO:0005783;endoplasmic reticulum	Antigen_Processing_and_Presentation_geneOntology
KIR3DL3	GO:0004872;receptor activity		GO:0005886;plasma membrane|GO:0016021;integral to membrane	Antigen_Processing_and_Presentation_geneOntology
RAET1E	GO:0005515;protein binding	GO:0006955;immune response|GO:0019882;antigen processing and presentation	GO:0042612;MHC class I protein complex|GO:0016021;integral to membrane|GO:0005886;plasma membrane	Antigen_Processing_and_Presentation_geneOntology
RAET1L		GO:0019882;antigen processing and presentation|GO:0006955;immune response	GO:0031225;anchored to membrane|GO:0005886;plasma membrane|GO:0042612;MHC class I protein complex	Antigen_Processing_and_Presentation_geneOntology
UBR1	GO:0046872;metal ion binding|GO:0016874;ligase activity|GO:0008270;zinc ion binding|GO:0004842;ubiquitin-protein ligase activity|GO:0005515;protein binding	GO:0006511;ubiquitin-dependent protein catabolic process|GO:0030163;protein catabolic process	GO:0005737;cytoplasm|GO:0000502;proteasome complex|GO:0000151;ubiquitin ligase complex	Antigen_Processing_and_Presentation_geneOntology
RAET1G	GO:0005515;protein binding	GO:0019882;antigen processing and presentation|GO:0006955;immune response	GO:0016021;integral to membrane|GO:0042612;MHC class I protein complex|GO:0005886;plasma membrane	Antigen_Processing_and_Presentation_geneOntology
PDIA2	GO:0016853;isomerase activity|GO:0003756;protein disulfide isomerase activity|GO:0005515;protein binding	GO:0006621;protein retention in ER lumen|GO:0045454;cell redox homeostasis|GO:0001666;response to hypoxia|GO:0006457;protein folding	GO:0005788;endoplasmic reticulum lumen|GO:0005783;endoplasmic reticulum	Antigen_Processing_and_Presentation_geneOntology
CD79A	GO:0004888;transmembrane receptor activity|GO:0005515;protein binding	GO:0030183;B cell differentiation|GO:0042100;B cell proliferation|GO:0050853;B cell receptor signaling pathway|GO:0006955;immune response|GO:0007166;cell surface receptor linked signal transduction	GO:0005771;multivesicular body|GO:0005886;plasma membrane|GO:0016021;integral to membrane|GO:0019815;B cell receptor complex|GO:0009897;external side of plasma membrane|GO:0045121;membrane raft	BCRsignalingPathway_geneOntology
CD79B	GO:0004888;transmembrane receptor activity	GO:0007166;cell surface receptor linked signal transduction|GO:0006955;immune response	GO:0005634;nucleus|GO:0005886;plasma membrane|GO:0005794;Golgi apparatus|GO:0005737;cytoplasm|GO:0005887;integral to plasma membrane	BCRsignalingPathway_geneOntology
LYN	GO:0004716;receptor signaling protein tyrosine kinase activity|GO:0016740;transferase activity|GO:0005515;protein binding|GO:0005524;ATP binding|GO:0000166;nucleotide binding|GO:0004715;non-membrane spanning protein tyrosine kinase activity	GO:0006468;protein amino acid phosphorylation|GO:0009725;response to hormone stimulus|GO:0044419;interspecies interaction between organisms|GO:0007165;signal transduction|GO:0042531;positive regulation of tyrosine phosphorylation of STAT protein|GO:0008284;positive regulation of cell proliferation|GO:0030218;erythrocyte differentiation	GO:0005634;nucleus|GO:0005737;cytoplasm|GO:0005794;Golgi apparatus|GO:0045121;membrane raft|GO:0005886;plasma membrane	BCRsignalingPathway_geneOntology
SYK	GO:0004715;non-membrane spanning protein tyrosine kinase activity|GO:0004716;receptor signaling protein tyrosine kinase activity|GO:0016740;transferase activity|GO:0005524;ATP binding|GO:0005178;integrin binding|GO:0005515;protein binding|GO:0000166;nucleotide binding	GO:0007257;activation of JUN kinase activity|GO:0050853;B cell receptor signaling pathway|GO:0043306;positive regulation of mast cell degranulation|GO:0046641;positive regulation of alpha-beta T cell proliferation|GO:0046777;protein amino acid autophosphorylation|GO:0008283;cell proliferation|GO:0045588;positive regulation of gamma-delta T cell differentiation|GO:0046638;positive regulation of al…	GO:0005886;plasma membrane|GO:0005634;nucleus|GO:0005737;cytoplasm|GO:0042101;T cell receptor complex|GO:0005730;nucleolus|GO:0019815;B cell receptor complex	BCRsignalingPathway_geneOntology
BTK	GO:0004715;non-membrane spanning protein tyrosine kinase activity|GO:0000166;nucleotide binding|GO:0046872;metal ion binding|GO:0008270;zinc ion binding|GO:0005524;ATP binding|GO:0016740;transferase activity|GO:0042802;identical protein binding	GO:0007242;intracellular signaling cascade|GO:0019722;calcium-mediated signaling|GO:0006468;protein amino acid phosphorylation|GO:0007498;mesoderm development|GO:0008624;induction of apoptosis by extracellular signals	GO:0005634;nucleus|GO:0005737;cytoplasm|GO:0016020;membrane|GO:0045121;membrane raft	BCRsignalingPathway_geneOntology
BLNK	GO:0005068;transmembrane receptor protein tyrosine kinase adaptor protein activity|GO:0005515;protein binding|GO:0005070;SH3/SH2 adaptor activity	GO:0006959;humoral immune response|GO:0030183;B cell differentiation|GO:0006954;inflammatory response|GO:0007242;intracellular signaling cascade	GO:0005622;intracellular|GO:0005737;cytoplasm|GO:0016020;membrane	BCRsignalingPathway_geneOntology
VAV3	GO:0005515;protein binding|GO:0005085;guanyl-nucleotide exchange factor activity|GO:0005089;Rho guanyl-nucleotide exchange factor activity|GO:0019992;diacylglycerol binding|GO:0046872;metal ion binding|GO:0005096;GTPase activator activity|GO:0008270;zinc ion binding|GO:0005070;SH3/SH2 adaptor activity	GO:0035023;regulation of Rho protein signal transduction|GO:0007264;small GTPase mediated signal transduction	GO:0005622;intracellular	BCRsignalingPathway_geneOntology
VAV1	GO:0005515;protein binding|GO:0005085;guanyl-nucleotide exchange factor activity|GO:0003700;transcription factor activity|GO:0046872;metal ion binding|GO:0019992;diacylglycerol binding|GO:0008270;zinc ion binding|GO:0030676;Rac guanyl-nucleotide exchange factor activity	GO:0006955;immune response|GO:0007229;integrin-mediated signaling pathway|GO:0045785;positive regulation of cell adhesion|GO:0035023;regulation of Rho protein signal transduction|GO:0042110;T cell activation|GO:0006909;phagocytosis|GO:0007242;intracellular signaling cascade|GO:0043087;regulation of GTPase activity	GO:0005737;cytoplasm|GO:0043231;intracellular membrane-bounded organelle|GO:0005622;intracellular	BCRsignalingPathway_geneOntology
VAV2	GO:0008270;zinc ion binding|GO:0005089;Rho guanyl-nucleotide exchange factor activity|GO:0019992;diacylglycerol binding|GO:0005085;guanyl-nucleotide exchange factor activity|GO:0046872;metal ion binding|GO:0005515;protein binding	GO:0035023;regulation of Rho protein signal transduction|GO:0007242;intracellular signaling cascade	GO:0005622;intracellular	BCRsignalingPathway_geneOntology
RAC1	GO:0000166;nucleotide binding|GO:0005525;GTP binding|GO:0019899;enzyme binding|GO:0030742;GTP-dependent protein binding|GO:0003924;GTPase activity	GO:0051668;localization within membrane|GO:0060263;regulation of respiratory burst|GO:0006928;cell motion|GO:0030041;actin filament polymerization|GO:0010310;regulation of hydrogen peroxide metabolic process|GO:0048261;negative regulation of receptor-mediated endocytosis|GO:0007264;small GTPase mediated signal transduction|GO:0009653;anatomical structure morphogenesis|GO:0007155;cell adhesion|GO:…	GO:0005829;cytosol|GO:0005622;intracellular|GO:0005886;plasma membrane|GO:0042470;melanosome	BCRsignalingPathway_geneOntology
RAC2	GO:0003924;GTPase activity|GO:0005515;protein binding|GO:0000166;nucleotide binding|GO:0005525;GTP binding	GO:0007264;small GTPase mediated signal transduction|GO:0030031;cell projection assembly|GO:0008284;positive regulation of cell proliferation|GO:0006935;chemotaxis|GO:0030036;actin cytoskeleton organization|GO:0060263;regulation of respiratory burst|GO:0007165;signal transduction|GO:0010310;regulation of hydrogen peroxide metabolic process	GO:0005622;intracellular|GO:0005635;nuclear envelope|GO:0005737;cytoplasm|GO:0005624;membrane fraction	BCRsignalingPathway_geneOntology
RAC3	GO:0000166;nucleotide binding|GO:0005515;protein binding|GO:0005525;GTP binding|GO:0003924;GTPase activity	GO:0007264;small GTPase mediated signal transduction|GO:0031175;neuron projection development|GO:0030031;cell projection assembly|GO:0030036;actin cytoskeleton organization|GO:0050885;neuromuscular process controlling balance	GO:0005737;cytoplasm|GO:0005622;intracellular|GO:0016020;membrane|GO:0042995;cell projection|GO:0012505;endomembrane system	BCRsignalingPathway_geneOntology
PPP3CA	GO:0016787;hydrolase activity|GO:0005506;iron ion binding|GO:0008270;zinc ion binding|GO:0005516;calmodulin binding|GO:0004722;protein serine/threonine phosphatase activity|GO:0005509;calcium ion binding	GO:0006470;protein amino acid dephosphorylation	GO:0005955;calcineurin complex|GO:0005634;nucleus	BCRsignalingPathway_geneOntology
PPP3CB	GO:0005516;calmodulin binding|GO:0008270;zinc ion binding|GO:0016787;hydrolase activity|GO:0005506;iron ion binding|GO:0004722;protein serine/threonine phosphatase activity|GO:0005509;calcium ion binding	GO:0007165;signal transduction	GO:0005955;calcineurin complex	BCRsignalingPathway_geneOntology
PPP3CC	GO:0005516;calmodulin binding|GO:0005506;iron ion binding|GO:0046872;metal ion binding|GO:0004721;phosphoprotein phosphatase activity|GO:0008270;zinc ion binding|GO:0016787;hydrolase activity	GO:0008633;activation of pro-apoptotic gene products	GO:0005829;cytosol	BCRsignalingPathway_geneOntology
CHP	GO:0005509;calcium ion binding|GO:0015459;potassium channel regulator activity	GO:0007264;small GTPase mediated signal transduction|GO:0006813;potassium ion transport	GO:0005737;cytoplasm|GO:0043231;intracellular membrane-bounded organelle	BCRsignalingPathway_geneOntology
PPP3R1	GO:0005509;calcium ion binding|GO:0004723;calcium-dependent protein serine/threonine phosphatase activity|GO:0005516;calmodulin binding	GO:0008633;activation of pro-apoptotic gene products	GO:0005829;cytosol|GO:0005955;calcineurin complex	BCRsignalingPathway_geneOntology
PPP3R2	GO:0005509;calcium ion binding			BCRsignalingPathway_geneOntology
CHP2	GO:0005509;calcium ion binding			BCRsignalingPathway_geneOntology
NFAT5	GO:0003700;transcription factor activity|GO:0003702;RNA polymerase II transcription factor activity|GO:0005515;protein binding	GO:0007165;signal transduction|GO:0007588;excretion|GO:0001816;cytokine production|GO:0006355;regulation of transcription, DNA-dependent|GO:0045944;positive regulation of transcription from RNA polymerase II promoter	GO:0005634;nucleus|GO:0005737;cytoplasm	BCRsignalingPathway_geneOntology
NFATC1	GO:0016563;transcription activator activity|GO:0003700;transcription factor activity|GO:0005528;FK506 binding	GO:0006366;transcription from RNA polymerase II promoter|GO:0007242;intracellular signaling cascade|GO:0006355;regulation of transcription, DNA-dependent	GO:0005737;cytoplasm|GO:0005634;nucleus	BCRsignalingPathway_geneOntology
NFATC2	GO:0016563;transcription activator activity|GO:0005515;protein binding|GO:0003700;transcription factor activity|GO:0043565;sequence-specific DNA binding	GO:0001816;cytokine production|GO:0006355;regulation of transcription, DNA-dependent|GO:0045944;positive regulation of transcription from RNA polymerase II promoter|GO:0045941;positive regulation of transcription	GO:0005829;cytosol|GO:0005634;nucleus|GO:0005737;cytoplasm	BCRsignalingPathway_geneOntology
NFATC3	GO:0003700;transcription factor activity	GO:0006954;inflammatory response|GO:0006357;regulation of transcription from RNA polymerase II promoter	GO:0005737;cytoplasm|GO:0005634;nucleus	BCRsignalingPathway_geneOntology
NFATC4	GO:0003700;transcription factor activity|GO:0003713;transcription coactivator activity	GO:0006355;regulation of transcription, DNA-dependent|GO:0045333;cellular respiration|GO:0006954;inflammatory response|GO:0006366;transcription from RNA polymerase II promoter|GO:0007507;heart development	GO:0005634;nucleus|GO:0005737;cytoplasm	BCRsignalingPathway_geneOntology
HRAS	GO:0005525;GTP binding|GO:0000166;nucleotide binding|GO:0008022;protein C-terminus binding	GO:0032228;regulation of synaptic transmission, GABAergic|GO:0035022;positive regulation of Rac protein signal transduction|GO:0051146;striated muscle cell differentiation|GO:0008284;positive regulation of cell proliferation|GO:0007265;Ras protein signal transduction|GO:0030036;actin cytoskeleton organization|GO:0048169;regulation of long-term neuronal synaptic plasticity|GO:0006897;endocytosis|G…	GO:0005737;cytoplasm|GO:0005794;Golgi apparatus|GO:0005624;membrane fraction|GO:0005886;plasma membrane|GO:0000139;Golgi membrane|GO:0005622;intracellular	BCRsignalingPathway_geneOntology
KRAS	GO:0005525;GTP binding|GO:0005515;protein binding|GO:0000166;nucleotide binding	GO:0030036;actin cytoskeleton organization|GO:0008284;positive regulation of cell proliferation|GO:0032228;regulation of synaptic transmission, GABAergic|GO:0051146;striated muscle cell differentiation|GO:0007265;Ras protein signal transduction|GO:0007569;cell aging|GO:0007605;sensory perception of sound|GO:0048169;regulation of long-term neuronal synaptic plasticity|GO:0006897;endocytosis|GO:000…	GO:0005622;intracellular|GO:0005886;plasma membrane|GO:0005624;membrane fraction	BCRsignalingPathway_geneOntology
NRAS	GO:0000166;nucleotide binding|GO:0005525;GTP binding|GO:0005515;protein binding	GO:0007265;Ras protein signal transduction|GO:0007569;cell aging|GO:0051146;striated muscle cell differentiation|GO:0008284;positive regulation of cell proliferation|GO:0030036;actin cytoskeleton organization|GO:0006897;endocytosis|GO:0032228;regulation of synaptic transmission, GABAergic|GO:0035022;positive regulation of Rac protein signal transduction|GO:0043524;negative regulation of neuron ap…	GO:0000139;Golgi membrane|GO:0005624;membrane fraction|GO:0005886;plasma membrane|GO:0005794;Golgi apparatus|GO:0005622;intracellular	BCRsignalingPathway_geneOntology
FOS	GO:0046982;protein heterodimerization activity|GO:0003690;double-stranded DNA binding|GO:0003704;specific RNA polymerase II transcription factor activity|GO:0003700;transcription factor activity|GO:0046332;SMAD binding	GO:0006954;inflammatory response|GO:0045944;positive regulation of transcription from RNA polymerase II promoter|GO:0031668;cellular response to extracellular stimulus|GO:0006306;DNA methylation|GO:0042493;response to drug|GO:0007399;nervous system development|GO:0034614;cellular response to reactive oxygen species|GO:0045941;positive regulation of transcription	GO:0005634;nucleus|GO:0005667;transcription factor complex	BCRsignalingPathway_geneOntology
JUN	GO:0003700;transcription factor activity|GO:0008134;transcription factor binding|GO:0003702;RNA polymerase II transcription factor activity|GO:0046332;SMAD binding|GO:0046983;protein dimerization activity|GO:0005100;Rho GTPase activator activity	GO:0051726;regulation of cell cycle|GO:0007184;SMAD protein nuclear translocation|GO:0042493;response to drug|GO:0009987;cellular process|GO:0045944;positive regulation of transcription from RNA polymerase II promoter|GO:0006355;regulation of transcription, DNA-dependent|GO:0045941;positive regulation of transcription|GO:0031953;negative regulation of protein amino acid autophosphorylation|GO:003…	GO:0000228;nuclear chromosome|GO:0005634;nucleus|GO:0005829;cytosol|GO:0005667;transcription factor complex	BCRsignalingPathway_geneOntology
CARD11	GO:0050700;CARD domain binding|GO:0005515;protein binding|GO:0004385;guanylate kinase activity	GO:0007165;signal transduction|GO:0030890;positive regulation of B cell proliferation|GO:0043123;positive regulation of I-kappaB kinase/NF-kappaB cascade|GO:0045086;positive regulation of interleukin-2 biosynthetic process|GO:0001819;positive regulation of cytokine production|GO:0042981;regulation of apoptosis|GO:0045580;regulation of T cell differentiation|GO:0045577;regulation of B cell differe…	GO:0005622;intracellular|GO:0005829;cytosol|GO:0005737;cytoplasm|GO:0042101;T cell receptor complex|GO:0005886;plasma membrane|GO:0045121;membrane raft	BCRsignalingPathway_geneOntology
BCL10	GO:0051059;NF-kappaB binding|GO:0003713;transcription coactivator activity|GO:0008022;protein C-terminus binding|GO:0019209;kinase activator activity|GO:0031625;ubiquitin protein ligase binding|GO:0043130;ubiquitin binding|GO:0043621;protein self-association|GO:0043422;protein kinase B binding	GO:0001843;neural tube closure|GO:0006968;cellular defense response|GO:0042226;interleukin-6 biosynthetic process|GO:0045087;innate immune response|GO:0002224;toll-like receptor signaling pathway|GO:0008219;cell death|GO:0032765;positive regulation of mast cell cytokine production|GO:0045893;positive regulation of transcription, DNA-dependent|GO:0016064;immunoglobulin mediated immune response|GO:…	GO:0045121;membrane raft|GO:0005737;cytoplasm|GO:0005764;lysosome|GO:0005829;cytosol|GO:0032449;CBM complex|GO:0005634;nucleus|GO:0042101;T cell receptor complex|GO:0046696;lipopolysaccharide receptor complex|GO:0001772;immunological synapse|GO:0005622;intracellular|GO:0048471;perinuclear region of cytoplasm	BCRsignalingPathway_geneOntology
MALT1	GO:0004842;ubiquitin-protein ligase activity|GO:0008233;peptidase activity|GO:0043621;protein self-association|GO:0004197;cysteine-type endopeptidase activity|GO:0019209;kinase activator activity|GO:0004871;signal transducer activity	GO:0006952;defense response|GO:0043123;positive regulation of I-kappaB kinase/NF-kappaB cascade|GO:0051259;protein oligomerization|GO:0006916;anti-apoptosis|GO:0051168;nuclear export|GO:0042981;regulation of apoptosis|GO:0050852;T cell receptor signaling pathway|GO:0032743;positive regulation of interleukin-2 production|GO:0019941;modification-dependent protein catabolic process|GO:0050870;positi…	GO:0032449;CBM complex|GO:0005737;cytoplasm|GO:0005634;nucleus|GO:0005829;cytosol	BCRsignalingPathway_geneOntology
CHUK	GO:0016740;transferase activity|GO:0042802;identical protein binding|GO:0008384;IkappaB kinase activity|GO:0000166;nucleotide binding|GO:0005524;ATP binding	GO:0007252;I-kappaB phosphorylation|GO:0030316;osteoclast differentiation|GO:0002011;morphogenesis of an epithelial sheet|GO:0009653;anatomical structure morphogenesis|GO:0042475;odontogenesis of dentine-containing tooth|GO:0006955;immune response	GO:0005634;nucleus|GO:0005737;cytoplasm|GO:0005829;cytosol	BCRsignalingPathway_geneOntology
IKBKB	GO:0016740;transferase activity|GO:0005524;ATP binding|GO:0000166;nucleotide binding|GO:0008384;IkappaB kinase activity|GO:0042802;identical protein binding|GO:0016563;transcription activator activity	GO:0006468;protein amino acid phosphorylation|GO:0006464;protein modification process|GO:0051092;positive regulation of NF-kappaB transcription factor activity|GO:0001782;B cell homeostasis	GO:0005737;cytoplasm|GO:0005829;cytosol	BCRsignalingPathway_geneOntology
IKBKG	GO:0004871;signal transducer activity|GO:0005515;protein binding|GO:0008270;zinc ion binding|GO:0046872;metal ion binding	GO:0050852;T cell receptor signaling pathway|GO:0006355;regulation of transcription, DNA-dependent|GO:0007249;I-kappaB kinase/NF-kappaB cascade|GO:0006955;immune response|GO:0044419;interspecies interaction between organisms|GO:0006350;transcription|GO:0006917;induction of apoptosis	GO:0005829;cytosol|GO:0005634;nucleus|GO:0008385;IkappaB kinase complex	BCRsignalingPathway_geneOntology
NFKB1	GO:0016566;specific transcriptional repressor activity|GO:0003700;transcription factor activity|GO:0005515;protein binding|GO:0042803;protein homodimerization activity	GO:0010744;positive regulation of foam cell differentiation|GO:0032269;negative regulation of cellular protein metabolic process|GO:0045834;positive regulation of lipid metabolic process|GO:0006954;inflammatory response|GO:0007165;signal transduction|GO:0045892;negative regulation of transcription, DNA-dependent|GO:0045941;positive regulation of transcription|GO:0045083;negative regulation of int…	GO:0033256;I-kappaB/NF-kappaB complex|GO:0005654;nucleoplasm|GO:0005737;cytoplasm|GO:0005634;nucleus|GO:0005829;cytosol	BCRsignalingPathway_geneOntology
RELA	GO:0003705;RNA polymerase II transcription factor activity, enhancer binding|GO:0042802;identical protein binding|GO:0004672;protein kinase activity|GO:0019901;protein kinase binding|GO:0051059;NF-kappaB binding|GO:0042301;phosphate binding|GO:0047485;protein N-terminus binding	GO:0045893;positive regulation of transcription, DNA-dependent|GO:0001889;liver development|GO:0006954;inflammatory response|GO:0006968;cellular defense response|GO:0019221;cytokine-mediated signaling pathway|GO:0042177;negative regulation of protein catabolic process|GO:0043123;positive regulation of I-kappaB kinase/NF-kappaB cascade|GO:0045084;positive regulation of interleukin-12 biosynthetic …	GO:0005654;nucleoplasm|GO:0005737;cytoplasm|GO:0005667;transcription factor complex|GO:0005634;nucleus|GO:0005829;cytosol	BCRsignalingPathway_geneOntology
NFKBIA	GO:0051059;NF-kappaB binding|GO:0008139;nuclear localization sequence binding|GO:0042802;identical protein binding|GO:0031625;ubiquitin protein ligase binding	GO:0006915;apoptosis|GO:0032376;positive regulation of cholesterol transport|GO:0044419;interspecies interaction between organisms|GO:0010552;positive regulation of specific transcription from RNA polymerase II promoter|GO:0031663;lipopolysaccharide-mediated signaling pathway|GO:0032270;positive regulation of cellular protein metabolic process|GO:0045746;negative regulation of Notch signaling pat…	GO:0005634;nucleus|GO:0033256;I-kappaB/NF-kappaB complex|GO:0005737;cytoplasm|GO:0005829;cytosol	BCRsignalingPathway_geneOntology
NFKBIB	GO:0005515;protein binding|GO:0003713;transcription coactivator activity|GO:0004871;signal transducer activity	GO:0006350;transcription|GO:0007165;signal transduction	GO:0005634;nucleus|GO:0005829;cytosol|GO:0005737;cytoplasm	BCRsignalingPathway_geneOntology
NFKBIE	GO:0005515;protein binding	GO:0042994;cytoplasmic sequestering of transcription factor	GO:0005737;cytoplasm	BCRsignalingPathway_geneOntology
CD81	GO:0005515;protein binding	GO:0043128;positive regulation of 1-phosphatidylinositol 4-kinase activity|GO:0044419;interspecies interaction between organisms|GO:0008284;positive regulation of cell proliferation|GO:0046813;virion attachment, binding of host cell surface receptor|GO:0050731;positive regulation of peptidyl-tyrosine phosphorylation|GO:0000187;activation of MAPK activity|GO:0006661;phosphatidylinositol biosynthet…	GO:0005887;integral to plasma membrane|GO:0016020;membrane	BCRsignalingPathway_geneOntology
CD19	GO:0005515;protein binding|GO:0005057;receptor signaling protein activity	GO:0006968;cellular defense response|GO:0007166;cell surface receptor linked signal transduction|GO:0050853;B cell receptor signaling pathway	GO:0005886;plasma membrane|GO:0005887;integral to plasma membrane|GO:0009897;external side of plasma membrane	BCRsignalingPathway_geneOntology
CR2	GO:0004875;complement receptor activity|GO:0042803;protein homodimerization activity	GO:0006958;complement activation, classical pathway|GO:0045087;innate immune response	GO:0005886;plasma membrane|GO:0016021;integral to membrane	BCRsignalingPathway_geneOntology
PIK3R5			GO:0016020;membrane|GO:0005737;cytoplasm|GO:0005634;nucleus	BCRsignalingPathway_geneOntology
PIK3R1	GO:0043125;ErbB-3 class receptor binding|GO:0043559;insulin binding|GO:0035014;phosphoinositide 3-kinase regulator activity|GO:0043560;insulin receptor substrate binding|GO:0005158;insulin receptor binding|GO:0005159;insulin-like growth factor receptor binding|GO:0005545;phosphatidylinositol binding|GO:0019903;protein phosphatase binding	GO:0046326;positive regulation of glucose import|GO:0007165;signal transduction|GO:0008286;insulin receptor signaling pathway|GO:0014065;phosphoinositide 3-kinase cascade|GO:0044419;interspecies interaction between organisms|GO:0045671;negative regulation of osteoclast differentiation|GO:0046854;phosphoinositide phosphorylation|GO:0048009;insulin-like growth factor receptor signaling pathway|GO:0…	GO:0005943;1-phosphatidylinositol-4-phosphate 3-kinase, class IA complex|GO:0005829;cytosol|GO:0016020;membrane|GO:0005737;cytoplasm|GO:0005622;intracellular	BCRsignalingPathway_geneOntology
PIK3R2	GO:0016303;1-phosphatidylinositol-3-kinase activity|GO:0005515;protein binding|GO:0035014;phosphoinositide 3-kinase regulator activity	GO:0007165;signal transduction|GO:0019987;negative regulation of anti-apoptosis	GO:0005622;intracellular|GO:0005829;cytosol|GO:0005942;phosphoinositide 3-kinase complex	BCRsignalingPathway_geneOntology
PIK3R3	GO:0005515;protein binding|GO:0035014;phosphoinositide 3-kinase regulator activity|GO:0016303;1-phosphatidylinositol-3-kinase activity	GO:0008286;insulin receptor signaling pathway	GO:0005737;cytoplasm|GO:0005942;phosphoinositide 3-kinase complex	BCRsignalingPathway_geneOntology
PIK3CA	GO:0016740;transferase activity|GO:0016773;phosphotransferase activity, alcohol group as acceptor|GO:0043560;insulin receptor substrate binding|GO:0004428;inositol or phosphatidylinositol kinase activity|GO:0016303;1-phosphatidylinositol-3-kinase activity|GO:0046934;phosphatidylinositol-4,5-bisphosphate 3-kinase activity	GO:0040014;regulation of multicellular organism growth|GO:0006006;glucose metabolic process|GO:0007165;signal transduction|GO:0046854;phosphoinositide phosphorylation|GO:0006468;protein amino acid phosphorylation|GO:0006916;anti-apoptosis|GO:0043491;protein kinase B signaling cascade|GO:0048015;phosphoinositide-mediated signaling	GO:0005829;cytosol|GO:0030027;lamellipodium|GO:0005737;cytoplasm|GO:0005739;mitochondrion|GO:0005942;phosphoinositide 3-kinase complex	BCRsignalingPathway_geneOntology
PIK3CB	GO:0004428;inositol or phosphatidylinositol kinase activity|GO:0016773;phosphotransferase activity, alcohol group as acceptor|GO:0043560;insulin receptor substrate binding|GO:0046934;phosphatidylinositol-4,5-bisphosphate 3-kinase activity|GO:0016303;1-phosphatidylinositol-3-kinase activity|GO:0016740;transferase activity|GO:0005488;binding	GO:0007165;signal transduction|GO:0048015;phosphoinositide-mediated signaling|GO:0040016;embryonic cleavage|GO:0001952;regulation of cell-matrix adhesion|GO:0046854;phosphoinositide phosphorylation|GO:0006874;cellular calcium ion homeostasis|GO:0007156;homophilic cell adhesion|GO:0000187;activation of MAPK activity|GO:0006935;chemotaxis|GO:0007186;G-protein coupled receptor protein signaling path…	GO:0005829;cytosol|GO:0005942;phosphoinositide 3-kinase complex	BCRsignalingPathway_geneOntology
PIK3CD	GO:0016740;transferase activity|GO:0004428;inositol or phosphatidylinositol kinase activity|GO:0016773;phosphotransferase activity, alcohol group as acceptor|GO:0046934;phosphatidylinositol-4,5-bisphosphate 3-kinase activity|GO:0005515;protein binding|GO:0016303;1-phosphatidylinositol-3-kinase activity	GO:0046854;phosphoinositide phosphorylation|GO:0007165;signal transduction|GO:0006468;protein amino acid phosphorylation|GO:0048015;phosphoinositide-mediated signaling	GO:0005942;phosphoinositide 3-kinase complex	BCRsignalingPathway_geneOntology
PIK3CG	GO:0004428;inositol or phosphatidylinositol kinase activity|GO:0016740;transferase activity|GO:0005515;protein binding|GO:0016303;1-phosphatidylinositol-3-kinase activity|GO:0046934;phosphatidylinositol-4,5-bisphosphate 3-kinase activity|GO:0016773;phosphotransferase activity, alcohol group as acceptor	GO:0046854;phosphoinositide phosphorylation|GO:0048015;phosphoinositide-mediated signaling|GO:0043066;negative regulation of apoptosis|GO:0007186;G-protein coupled receptor protein signaling pathway|GO:0006468;protein amino acid phosphorylation	GO:0005942;phosphoinositide 3-kinase complex	BCRsignalingPathway_geneOntology
AKT3	GO:0005515;protein binding|GO:0005524;ATP binding|GO:0004674;protein serine/threonine kinase activity|GO:0000166;nucleotide binding|GO:0016740;transferase activity	GO:0006468;protein amino acid phosphorylation|GO:0007165;signal transduction	GO:0016020;membrane|GO:0005737;cytoplasm	BCRsignalingPathway_geneOntology
AKT1	GO:0030235;nitric-oxide synthase regulator activity|GO:0005524;ATP binding|GO:0004674;protein serine/threonine kinase activity|GO:0005351;sugar:hydrogen symporter activity|GO:0042802;identical protein binding|GO:0000166;nucleotide binding|GO:0016740;transferase activity	GO:0007242;intracellular signaling cascade|GO:0031659;positive regulation of cyclin-dependent protein kinase activity during G1/S|GO:0032094;response to food|GO:0040018;positive regulation of multicellular organism growth|GO:0051000;positive regulation of nitric-oxide synthase activity|GO:0001890;placenta development|GO:0006469;negative regulation of protein kinase activity|GO:0045429;positive re…	GO:0005737;cytoplasm|GO:0005634;nucleus|GO:0005654;nucleoplasm|GO:0005829;cytosol|GO:0005886;plasma membrane|GO:0005819;spindle|GO:0005856;cytoskeleton|GO:0030027;lamellipodium	BCRsignalingPathway_geneOntology
AKT2	GO:0000166;nucleotide binding|GO:0005524;ATP binding|GO:0004674;protein serine/threonine kinase activity|GO:0016740;transferase activity|GO:0005515;protein binding	GO:0010748;negative regulation of plasma membrane long-chain fatty acid transport|GO:0006464;protein modification process|GO:0008286;insulin receptor signaling pathway|GO:0045725;positive regulation of glycogen biosynthetic process|GO:0032000;positive regulation of fatty acid beta-oxidation|GO:0032869;cellular response to insulin stimulus|GO:0046326;positive regulation of glucose import|GO:000600…	GO:0005829;cytosol	BCRsignalingPathway_geneOntology
GSK3B	GO:0000166;nucleotide binding|GO:0002039;p53 binding|GO:0004696;glycogen synthase kinase 3 activity|GO:0051059;NF-kappaB binding|GO:0005524;ATP binding|GO:0034236;protein kinase A catalytic subunit binding|GO:0050321;tau-protein kinase activity|GO:0008013;beta-catenin binding|GO:0016740;transferase activity	GO:0000320;re-entry into mitotic cell cycle|GO:0006916;anti-apoptosis|GO:0007242;intracellular signaling cascade|GO:0009887;organ morphogenesis|GO:0046827;positive regulation of protein export from nucleus|GO:0006950;response to stress|GO:0045444;fat cell differentiation|GO:0005977;glycogen metabolic process|GO:0060070;Wnt receptor signaling pathway through beta-catenin|GO:0031334;positive regula…	GO:0043198;dendritic shaft|GO:0043025;cell soma|GO:0030426;growth cone|GO:0034747;Axin-APC-beta-catenin-GSK3B complex|GO:0005829;cytosol|GO:0030877;beta-catenin destruction complex|GO:0043227;membrane-bounded organelle|GO:0005634;nucleus|GO:0005737;cytoplasm	BCRsignalingPathway_geneOntology
INPP5D	GO:0004445;inositol-polyphosphate 5-phosphatase activity|GO:0004437;inositol or phosphatidylinositol phosphatase activity|GO:0016787;hydrolase activity|GO:0005515;protein binding|GO:0017124;SH3 domain binding	GO:0006955;immune response|GO:0006796;phosphate metabolic process|GO:0006915;apoptosis|GO:0007165;signal transduction	GO:0005829;cytosol|GO:0016020;membrane|GO:0005737;cytoplasm	BCRsignalingPathway_geneOntology
CD22	GO:0005515;protein binding|GO:0005529;sugar binding	GO:0007155;cell adhesion	GO:0005886;plasma membrane|GO:0016021;integral to membrane	BCRsignalingPathway_geneOntology
CD72	GO:0005102;receptor binding|GO:0004888;transmembrane receptor activity|GO:0005529;sugar binding	GO:0007155;cell adhesion	GO:0005887;integral to plasma membrane|GO:0016020;membrane	BCRsignalingPathway_geneOntology
PTPN6	GO:0004725;protein tyrosine phosphatase activity|GO:0005515;protein binding|GO:0016787;hydrolase activity	GO:0007165;signal transduction|GO:0006915;apoptosis|GO:0006470;protein amino acid dephosphorylation|GO:0007186;G-protein coupled receptor protein signaling pathway	GO:0005737;cytoplasm|GO:0016020;membrane|GO:0005634;nucleus|GO:0005829;cytosol	BCRsignalingPathway_geneOntology
LILRB3	GO:0004888;transmembrane receptor activity	GO:0006952;defense response|GO:0006955;immune response|GO:0007166;cell surface receptor linked signal transduction	GO:0016020;membrane|GO:0005887;integral to plasma membrane	BCRsignalingPathway_geneOntology
FCGR2B	GO:0019864;IgG binding|GO:0004872;receptor activity|GO:0005515;protein binding	GO:0007165;signal transduction|GO:0006955;immune response|GO:0044419;interspecies interaction between organisms	GO:0005886;plasma membrane|GO:0016021;integral to membrane	BCRsignalingPathway_geneOntology
RASGRP3	GO:0005515;protein binding|GO:0005088;Ras guanyl-nucleotide exchange factor activity|GO:0046582;Rap GTPase activator activity|GO:0008270;zinc ion binding|GO:0017016;Ras GTPase binding|GO:0004871;signal transducer activity|GO:0019992;diacylglycerol binding|GO:0005509;calcium ion binding	GO:0051056;regulation of small GTPase mediated signal transduction|GO:0007265;Ras protein signal transduction|GO:0043087;regulation of GTPase activity|GO:0000165;MAPKKK cascade	GO:0005737;cytoplasm|GO:0005887;integral to plasma membrane|GO:0005622;intracellular	BCRsignalingPathway_geneOntology
PLCG2	GO:0004435;phosphoinositide phospholipase C activity|GO:0004871;signal transducer activity|GO:0005515;protein binding|GO:0016787;hydrolase activity|GO:0005509;calcium ion binding	GO:0032237;activation of store-operated calcium channel activity|GO:0032959;inositol trisphosphate biosynthetic process|GO:0002316;follicular B cell differentiation|GO:0043069;negative regulation of programmed cell death|GO:0009395;phospholipid catabolic process|GO:0016042;lipid catabolic process|GO:0032496;response to lipopolysaccharide|GO:0007242;intracellular signaling cascade|GO:0010468;regul…	GO:0005886;plasma membrane	BCRsignalingPathway_geneOntology
PRKCB	GO:0005246;calcium channel regulator activity|GO:0008270;zinc ion binding|GO:0005515;protein binding|GO:0016740;transferase activity|GO:0019992;diacylglycerol binding|GO:0005509;calcium ion binding|GO:0000166;nucleotide binding|GO:0005524;ATP binding|GO:0004697;protein kinase C activity	GO:0006468;protein amino acid phosphorylation|GO:0006816;calcium ion transport|GO:0007242;intracellular signaling cascade|GO:0042953;lipoprotein transport|GO:0006874;cellular calcium ion homeostasis	GO:0005737;cytoplasm|GO:0005634;nucleus|GO:0005829;cytosol|GO:0005886;plasma membrane	BCRsignalingPathway_geneOntology
IFITM1	GO:0005057;receptor signaling protein activity|GO:0005515;protein binding	GO:0009607;response to biotic stimulus|GO:0007166;cell surface receptor linked signal transduction|GO:0008285;negative regulation of cell proliferation	GO:0005886;plasma membrane|GO:0016021;integral to membrane	BCRsignalingPathway_geneOntology
IGHA1	GO:0003823;antigen binding|GO:0005515;protein binding	GO:0006955;immune response|GO:0018298;protein-chromophore linkage		BCRsignalingPathway_geneOntology
IGHA2	GO:0003823;antigen binding|GO:0005515;protein binding	GO:0006955;immune response	GO:0005624;membrane fraction	BCRsignalingPathway_geneOntology
IGHD	GO:0003823;antigen binding	GO:0006955;immune response	GO:0005576;extracellular region|GO:0016021;integral to membrane|GO:0005886;plasma membrane	BCRsignalingPathway_geneOntology
IGHE	GO:0003823;antigen binding	GO:0006955;immune response		BCRsignalingPathway_geneOntology
IGHG1	GO:0003823;antigen binding|GO:0005515;protein binding	GO:0006955;immune response	GO:0005576;extracellular region|GO:0005624;membrane fraction	BCRsignalingPathway_geneOntology
IGHG2	GO:0003823;antigen binding	GO:0006955;immune response	GO:0005624;membrane fraction|GO:0005576;extracellular region	BCRsignalingPathway_geneOntology
IGHG3	GO:0003823;antigen binding	GO:0006955;immune response	GO:0005624;membrane fraction|GO:0005576;extracellular region	BCRsignalingPathway_geneOntology
IGHG4	GO:0003823;antigen binding	GO:0006955;immune response	GO:0005576;extracellular region|GO:0005624;membrane fraction	BCRsignalingPathway_geneOntology
IGHM	GO:0003823;antigen binding	GO:0006955;immune response	GO:0016021;integral to membrane|GO:0005576;extracellular region|GO:0005624;membrane fraction|GO:0005886;plasma membrane	BCRsignalingPathway_geneOntology
IGHV2-70	GO:0003823;antigen binding	GO:0006955;immune response	GO:0005576;extracellular region	BCRsignalingPathway_geneOntology
IGHV3-23	GO:0003823;antigen binding	GO:0006955;immune response	GO:0005576;extracellular region	BCRsignalingPathway_geneOntology
IGKC	GO:0005515;protein binding|GO:0003823;antigen binding	GO:0006955;immune response	GO:0005576;extracellular region	BCRsignalingPathway_geneOntology
IGKV1-5	GO:0003823;antigen binding	GO:0006955;immune response	GO:0005576;extracellular region	BCRsignalingPathway_geneOntology
IGKV2-40	GO:0003823;antigen binding	GO:0006955;immune response	GO:0005576;extracellular region	BCRsignalingPathway_geneOntology
IGKV3-20	GO:0003823;antigen binding	GO:0006955;immune response	GO:0005576;extracellular region	BCRsignalingPathway_geneOntology
IGKV3D-11	GO:0003823;antigen binding	GO:0006955;immune response	GO:0005576;extracellular region	BCRsignalingPathway_geneOntology
IGKV3D-20	GO:0003823;antigen binding	GO:0006955;immune response	GO:0005576;extracellular region	BCRsignalingPathway_geneOntology
IGKV4-1	GO:0003823;antigen binding	GO:0006955;immune response	GO:0005576;extracellular region	BCRsignalingPathway_geneOntology
IGLC3	GO:0003823;antigen binding	GO:0006955;immune response	GO:0005576;extracellular region	BCRsignalingPathway_geneOntology
IGLV7-43	GO:0003823;antigen binding	GO:0006955;immune response	GO:0005576;extracellular region	BCRsignalingPathway_geneOntology
C3	GO:0005102;receptor binding|GO:0004866;endopeptidase inhibitor activity	GO:0007186;G-protein coupled receptor protein signaling pathway|GO:0050766;positive regulation of phagocytosis|GO:0007165;signal transduction|GO:0001798;positive regulation of type IIa hypersensitivity|GO:0006958;complement activation, classical pathway|GO:0006957;complement activation, alternative pathway|GO:0006954;inflammatory response	GO:0005615;extracellular space|GO:0005576;extracellular region	Chemokine_geneOntology
C5	GO:0004866;endopeptidase inhibitor activity|GO:0005102;receptor binding|GO:0008009;chemokine activity	GO:0000187;activation of MAPK activity|GO:0007186;G-protein coupled receptor protein signaling pathway|GO:0019835;cytolysis|GO:0006935;chemotaxis|GO:0006950;response to stress|GO:0006954;inflammatory response|GO:0006957;complement activation, alternative pathway|GO:0006958;complement activation, classical pathway	GO:0005615;extracellular space|GO:0005576;extracellular region|GO:0005579;membrane attack complex	Chemokine_geneOntology
CAMP		GO:0050829;defense response to Gram-negative bacterium	GO:0042581;specific granule|GO:0005576;extracellular region	Chemokine_geneOntology
CCL1	GO:0008009;chemokine activity	GO:0007165;signal transduction|GO:0006874;cellular calcium ion homeostasis|GO:0006935;chemotaxis|GO:0016032;viral reproduction|GO:0006955;immune response	GO:0005576;extracellular region|GO:0005615;extracellular space	Chemokine_geneOntology
CCL11	GO:0008009;chemokine activity	GO:0006935;chemotaxis|GO:0009314;response to radiation|GO:0006874;cellular calcium ion homeostasis|GO:0006954;inflammatory response|GO:0006955;immune response|GO:0006468;protein amino acid phosphorylation|GO:0009615;response to virus|GO:0007155;cell adhesion|GO:0007165;signal transduction	GO:0005576;extracellular region|GO:0005615;extracellular space	Chemokine_geneOntology
CCL13	GO:0004871;signal transducer activity|GO:0008009;chemokine activity	GO:0006874;cellular calcium ion homeostasis|GO:0006955;immune response|GO:0006954;inflammatory response|GO:0007165;signal transduction|GO:0006935;chemotaxis|GO:0007267;cell-cell signaling	GO:0005576;extracellular region|GO:0005615;extracellular space	Chemokine_geneOntology
CCL14	GO:0005515;protein binding|GO:0004871;signal transducer activity|GO:0008009;chemokine activity	GO:0008284;positive regulation of cell proliferation|GO:0006874;cellular calcium ion homeostasis|GO:0006955;immune response	GO:0005615;extracellular space|GO:0005576;extracellular region	Chemokine_geneOntology
CCL15	GO:0004871;signal transducer activity|GO:0008009;chemokine activity|GO:0008201;heparin binding|GO:0042056;chemoattractant activity	GO:0006935;chemotaxis|GO:0007267;cell-cell signaling|GO:0006874;cellular calcium ion homeostasis|GO:0006955;immune response|GO:0007165;signal transduction	GO:0005576;extracellular region|GO:0005615;extracellular space	Chemokine_geneOntology
CCL16	GO:0008009;chemokine activity|GO:0042056;chemoattractant activity	GO:0006935;chemotaxis|GO:0006954;inflammatory response|GO:0007267;cell-cell signaling|GO:0006955;immune response	GO:0005576;extracellular region|GO:0005615;extracellular space	Chemokine_geneOntology
CCL17	GO:0008009;chemokine activity	GO:0006935;chemotaxis|GO:0007275;multicellular organismal development|GO:0006954;inflammatory response|GO:0007267;cell-cell signaling|GO:0006955;immune response|GO:0007186;G-protein coupled receptor protein signaling pathway	GO:0005615;extracellular space|GO:0005576;extracellular region	Chemokine_geneOntology
CCL18	GO:0008009;chemokine activity	GO:0006954;inflammatory response|GO:0007165;signal transduction|GO:0006935;chemotaxis|GO:0007267;cell-cell signaling|GO:0009607;response to biotic stimulus|GO:0006955;immune response	GO:0005615;extracellular space|GO:0005576;extracellular region	Chemokine_geneOntology
CCL19	GO:0008009;chemokine activity	GO:0006954;inflammatory response|GO:0006955;immune response|GO:0009615;response to virus|GO:0007165;signal transduction|GO:0006935;chemotaxis|GO:0006874;cellular calcium ion homeostasis	GO:0005615;extracellular space|GO:0005576;extracellular region	Chemokine_geneOntology
CCL2	GO:0004871;signal transducer activity|GO:0004672;protein kinase activity|GO:0008009;chemokine activity|GO:0001664;G-protein-coupled receptor binding|GO:0031727;CCR2 chemokine receptor binding	GO:0007187;G-protein signaling, coupled to cyclic nucleotide second messenger|GO:0009617;response to bacterium|GO:0006468;protein amino acid phosphorylation|GO:0019079;viral genome replication|GO:0007259;JAK-STAT cascade|GO:0006935;chemotaxis|GO:0048246;macrophage chemotaxis|GO:0019221;cytokine-mediated signaling pathway|GO:0001938;positive regulation of endothelial cell proliferation|GO:0006954;…	GO:0005737;cytoplasm|GO:0005576;extracellular region|GO:0005615;extracellular space|GO:0043025;cell soma	Chemokine_geneOntology
CCL20	GO:0008009;chemokine activity	GO:0007165;signal transduction|GO:0007267;cell-cell signaling|GO:0006955;immune response|GO:0042742;defense response to bacterium|GO:0006935;chemotaxis|GO:0006954;inflammatory response	GO:0005576;extracellular region|GO:0005615;extracellular space	Chemokine_geneOntology
CCL21	GO:0008009;chemokine activity	GO:0006955;immune response|GO:0007165;signal transduction|GO:0006935;chemotaxis|GO:0006954;inflammatory response|GO:0007267;cell-cell signaling	GO:0005576;extracellular region|GO:0005615;extracellular space	Chemokine_geneOntology
CCL22	GO:0008009;chemokine activity	GO:0006935;chemotaxis|GO:0006955;immune response|GO:0007165;signal transduction|GO:0016477;cell migration|GO:0006954;inflammatory response|GO:0007267;cell-cell signaling|GO:0009615;response to virus	GO:0005615;extracellular space|GO:0005576;extracellular region	Chemokine_geneOntology
CCL23	GO:0008009;chemokine activity|GO:0008201;heparin binding	GO:0008285;negative regulation of cell proliferation|GO:0007267;cell-cell signaling|GO:0006935;chemotaxis|GO:0007165;signal transduction|GO:0006954;inflammatory response|GO:0006955;immune response|GO:0006874;cellular calcium ion homeostasis|GO:0007186;G-protein coupled receptor protein signaling pathway	GO:0005615;extracellular space|GO:0005576;extracellular region	Chemokine_geneOntology
CCL24	GO:0008009;chemokine activity	GO:0006955;immune response|GO:0006954;inflammatory response|GO:0006935;chemotaxis|GO:0007267;cell-cell signaling|GO:0007165;signal transduction	GO:0005615;extracellular space|GO:0005576;extracellular region	Chemokine_geneOntology
CCL25	GO:0005179;hormone activity|GO:0005515;protein binding|GO:0008009;chemokine activity	GO:0006955;immune response|GO:0007186;G-protein coupled receptor protein signaling pathway|GO:0006935;chemotaxis|GO:0050900;leukocyte migration|GO:0006954;inflammatory response	GO:0005576;extracellular region|GO:0005615;extracellular space|GO:0005625;soluble fraction	Chemokine_geneOntology
CCL26	GO:0008009;chemokine activity	GO:0006954;inflammatory response|GO:0007165;signal transduction|GO:0006955;immune response|GO:0006935;chemotaxis|GO:0007267;cell-cell signaling	GO:0005576;extracellular region|GO:0005615;extracellular space	Chemokine_geneOntology
CCL27	GO:0008009;chemokine activity	GO:0006955;immune response|GO:0006935;chemotaxis|GO:0007267;cell-cell signaling	GO:0005576;extracellular region|GO:0005615;extracellular space	Chemokine_geneOntology
CCL28	GO:0008009;chemokine activity	GO:0006935;chemotaxis|GO:0006955;immune response|GO:0007204;elevation of cytosolic calcium ion concentration	GO:0005576;extracellular region|GO:0005615;extracellular space	Chemokine_geneOntology
CCL3	GO:0008009;chemokine activity|GO:0042056;chemoattractant activity|GO:0004871;signal transducer activity	GO:0006874;cellular calcium ion homeostasis|GO:0006935;chemotaxis|GO:0006955;immune response|GO:0045069;regulation of viral genome replication|GO:0006928;cell motion|GO:0007010;cytoskeleton organization|GO:0007267;cell-cell signaling|GO:0006954;inflammatory response|GO:0006887;exocytosis|GO:0007165;signal transduction|GO:0007186;G-protein coupled receptor protein signaling pathway	GO:0005625;soluble fraction|GO:0005576;extracellular region|GO:0005615;extracellular space	Chemokine_geneOntology
CCL3L3	GO:0008009;chemokine activity	GO:0006935;chemotaxis|GO:0006955;immune response|GO:0008285;negative regulation of cell proliferation|GO:0006954;inflammatory response	GO:0005576;extracellular region|GO:0005615;extracellular space	Chemokine_geneOntology
CCL4	GO:0004716;receptor signaling protein tyrosine kinase activity|GO:0008009;chemokine activity	GO:0006928;cell motion|GO:0007163;establishment or maintenance of cell polarity|GO:0019079;viral genome replication|GO:0006954;inflammatory response|GO:0007155;cell adhesion|GO:0006935;chemotaxis|GO:0006955;immune response|GO:0007267;cell-cell signaling|GO:0009615;response to virus|GO:0007165;signal transduction	GO:0005615;extracellular space|GO:0005576;extracellular region	Chemokine_geneOntology
CCL4L1	GO:0008009;chemokine activity	GO:0006954;inflammatory response|GO:0006935;chemotaxis|GO:0006955;immune response	GO:0005576;extracellular region|GO:0005615;extracellular space	Chemokine_geneOntology
CCL5	GO:0008009;chemokine activity|GO:0042056;chemoattractant activity|GO:0004871;signal transducer activity	GO:0045071;negative regulation of viral genome replication|GO:0006935;chemotaxis|GO:0006968;cellular defense response|GO:0006874;cellular calcium ion homeostasis|GO:0009615;response to virus|GO:0034612;response to tumor necrosis factor|GO:0006887;exocytosis|GO:0006928;cell motion|GO:0006954;inflammatory response|GO:0007165;signal transduction|GO:0006979;response to oxidative stress|GO:0007267;cel…	GO:0005576;extracellular region|GO:0005737;cytoplasm|GO:0005615;extracellular space	Chemokine_geneOntology
CCL7	GO:0008009;chemokine activity|GO:0008201;heparin binding	GO:0007267;cell-cell signaling|GO:0006954;inflammatory response|GO:0006955;immune response|GO:0006874;cellular calcium ion homeostasis|GO:0006935;chemotaxis|GO:0007165;signal transduction	GO:0005576;extracellular region|GO:0005615;extracellular space	Chemokine_geneOntology
CCL8	GO:0008201;heparin binding|GO:0004871;signal transducer activity|GO:0008009;chemokine activity	GO:0006935;chemotaxis|GO:0006955;immune response|GO:0006816;calcium ion transport|GO:0007165;signal transduction|GO:0007267;cell-cell signaling|GO:0006954;inflammatory response|GO:0006887;exocytosis|GO:0009615;response to virus	GO:0005576;extracellular region|GO:0005615;extracellular space	Chemokine_geneOntology
CKLF	GO:0008009;chemokine activity	GO:0006935;chemotaxis|GO:0008283;cell proliferation|GO:0048247;lymphocyte chemotaxis|GO:0032940;secretion by cell|GO:0048246;macrophage chemotaxis|GO:0030593;neutrophil chemotaxis	GO:0005576;extracellular region|GO:0016020;membrane|GO:0005615;extracellular space|GO:0016021;integral to membrane	Chemokine_geneOntology
CMA1	GO:0004252;serine-type endopeptidase activity|GO:0008233;peptidase activity	GO:0006508;proteolysis|GO:0050727;regulation of inflammatory response|GO:0050720;interleukin-1 beta biosynthetic process	GO:0005622;intracellular|GO:0005576;extracellular region	Chemokine_geneOntology
CTSG	GO:0008233;peptidase activity|GO:0004252;serine-type endopeptidase activity	GO:0006955;immune response|GO:0006508;proteolysis	GO:0009986;cell surface	Chemokine_geneOntology
CX3CL1	GO:0008009;chemokine activity	GO:0019221;cytokine-mediated signaling pathway|GO:0006955;immune response|GO:0007155;cell adhesion|GO:0006935;chemotaxis|GO:0050902;leukocyte adhesive activation|GO:0006952;defense response|GO:0030595;leukocyte chemotaxis|GO:0050729;positive regulation of inflammatory response|GO:0051041;positive regulation of calcium-independent cell-cell adhesion	GO:0005886;plasma membrane|GO:0009986;cell surface|GO:0005576;extracellular region|GO:0016021;integral to membrane|GO:0005615;extracellular space	Chemokine_geneOntology
CXCL1	GO:0008047;enzyme activator activity|GO:0008083;growth factor activity|GO:0008009;chemokine activity	GO:0006935;chemotaxis|GO:0006955;immune response|GO:0030036;actin cytoskeleton organization|GO:0007242;intracellular signaling cascade|GO:0006954;inflammatory response|GO:0007186;G-protein coupled receptor protein signaling pathway|GO:0007399;nervous system development|GO:0008285;negative regulation of cell proliferation	GO:0005576;extracellular region|GO:0005615;extracellular space	Chemokine_geneOntology
CXCL10	GO:0008009;chemokine activity|GO:0008603;cAMP-dependent protein kinase regulator activity	GO:0006955;immune response|GO:0008284;positive regulation of cell proliferation|GO:0007166;cell surface receptor linked signal transduction|GO:0008015;blood circulation|GO:0006954;inflammatory response|GO:0007517;muscle organ development|GO:0006935;chemotaxis|GO:0007267;cell-cell signaling	GO:0005576;extracellular region|GO:0005615;extracellular space	Chemokine_geneOntology
CXCL11	GO:0008009;chemokine activity	GO:0006955;immune response|GO:0007165;signal transduction|GO:0007267;cell-cell signaling|GO:0006954;inflammatory response|GO:0006935;chemotaxis	GO:0005615;extracellular space|GO:0005576;extracellular region	Chemokine_geneOntology
CXCL12	GO:0004871;signal transducer activity|GO:0008083;growth factor activity|GO:0008009;chemokine activity	GO:0006955;immune response|GO:0007155;cell adhesion|GO:0006874;cellular calcium ion homeostasis|GO:0006935;chemotaxis|GO:0009615;response to virus|GO:0007186;G-protein coupled receptor protein signaling pathway|GO:0007165;signal transduction|GO:0008015;blood circulation|GO:0008064;regulation of actin polymerization or depolymerization	GO:0005576;extracellular region|GO:0005615;extracellular space	Chemokine_geneOntology
CXCL13	GO:0008009;chemokine activity	GO:0006955;immune response|GO:0048535;lymph node development|GO:0006954;inflammatory response|GO:0007204;elevation of cytosolic calcium ion concentration|GO:0007267;cell-cell signaling|GO:0006935;chemotaxis	GO:0005615;extracellular space|GO:0005576;extracellular region|GO:0005625;soluble fraction	Chemokine_geneOntology
CXCL14	GO:0008009;chemokine activity	GO:0007165;signal transduction|GO:0006935;chemotaxis|GO:0007267;cell-cell signaling|GO:0006955;immune response	GO:0005576;extracellular region|GO:0005794;Golgi apparatus|GO:0005615;extracellular space	Chemokine_geneOntology
CXCL16	GO:0005041;low-density lipoprotein receptor activity|GO:0008009;chemokine activity|GO:0005044;scavenger receptor activity	GO:0006935;chemotaxis|GO:0030335;positive regulation of cell migration|GO:0048247;lymphocyte chemotaxis|GO:0006898;receptor-mediated endocytosis|GO:0030307;positive regulation of cell growth|GO:0034612;response to tumor necrosis factor|GO:0034341;response to interferon-gamma	GO:0005576;extracellular region|GO:0005886;plasma membrane|GO:0016021;integral to membrane|GO:0005615;extracellular space	Chemokine_geneOntology
CXCL17		GO:0001525;angiogenesis|GO:0006935;chemotaxis|GO:0030154;cell differentiation|GO:0007275;multicellular organismal development	GO:0005576;extracellular region	Chemokine_geneOntology
CXCL2	GO:0008009;chemokine activity	GO:0006935;chemotaxis|GO:0006954;inflammatory response|GO:0006955;immune response	GO:0005625;soluble fraction|GO:0005576;extracellular region|GO:0005615;extracellular space	Chemokine_geneOntology
CXCL3	GO:0008009;chemokine activity|GO:0005515;protein binding	GO:0006935;chemotaxis|GO:0030593;neutrophil chemotaxis|GO:0006954;inflammatory response|GO:0006955;immune response	GO:0005576;extracellular region|GO:0005615;extracellular space	Chemokine_geneOntology
CXCL5	GO:0008009;chemokine activity	GO:0006935;chemotaxis|GO:0007267;cell-cell signaling|GO:0007165;signal transduction|GO:0006955;immune response|GO:0008284;positive regulation of cell proliferation	GO:0005615;extracellular space|GO:0005576;extracellular region	Chemokine_geneOntology
CXCL6	GO:0008009;chemokine activity|GO:0008201;heparin binding	GO:0007267;cell-cell signaling|GO:0006935;chemotaxis|GO:0006954;inflammatory response|GO:0006955;immune response|GO:0007165;signal transduction	GO:0005615;extracellular space|GO:0005576;extracellular region	Chemokine_geneOntology
CXCL9	GO:0008009;chemokine activity	GO:0006935;chemotaxis|GO:0006955;immune response|GO:0006954;inflammatory response|GO:0006968;cellular defense response|GO:0007186;G-protein coupled receptor protein signaling pathway|GO:0007165;signal transduction|GO:0007267;cell-cell signaling	GO:0005615;extracellular space|GO:0005576;extracellular region	Chemokine_geneOntology
CYR61	GO:0005520;insulin-like growth factor binding|GO:0008201;heparin binding	GO:0001569;patterning of blood vessels|GO:0006935;chemotaxis|GO:0008283;cell proliferation|GO:0007155;cell adhesion|GO:0001558;regulation of cell growth|GO:0009653;anatomical structure morphogenesis	GO:0005576;extracellular region	Chemokine_geneOntology
DEFA1		GO:0006955;immune response|GO:0006935;chemotaxis|GO:0009615;response to virus|GO:0042742;defense response to bacterium|GO:0050832;defense response to fungus|GO:0006805;xenobiotic metabolic process	GO:0005615;extracellular space|GO:0005576;extracellular region	Chemokine_geneOntology
DEFA3		GO:0006805;xenobiotic metabolic process|GO:0009615;response to virus|GO:0050832;defense response to fungus|GO:0042742;defense response to bacterium	GO:0005576;extracellular region|GO:0005615;extracellular space	Chemokine_geneOntology
DEFA5		GO:0006805;xenobiotic metabolic process|GO:0050832;defense response to fungus|GO:0042742;defense response to bacterium	GO:0005576;extracellular region|GO:0005615;extracellular space	Chemokine_geneOntology
DEFB1		GO:0045087;innate immune response|GO:0042742;defense response to bacterium|GO:0007186;G-protein coupled receptor protein signaling pathway|GO:0006935;chemotaxis	GO:0005576;extracellular region	Chemokine_geneOntology
DEFB104A		GO:0042742;defense response to bacterium	GO:0005576;extracellular region	Chemokine_geneOntology
DEFB4		GO:0042742;defense response to bacterium|GO:0006955;immune response|GO:0006935;chemotaxis|GO:0007186;G-protein coupled receptor protein signaling pathway	GO:0005576;extracellular region	Chemokine_geneOntology
EDN1	GO:0031708;endothelin B receptor binding|GO:0005179;hormone activity|GO:0031707;endothelin A receptor binding	GO:0006885;regulation of pH|GO:0007205;activation of protein kinase C activity by G-protein coupled receptor protein signaling pathway|GO:0042474;middle ear morphogenesis|GO:0045321;leukocyte activation|GO:0051899;membrane depolarization|GO:0001569;patterning of blood vessels|GO:0008217;regulation of blood pressure|GO:0010595;positive regulation of endothelial cell migration|GO:0014826;vein smoot…	GO:0005737;cytoplasm|GO:0005576;extracellular region|GO:0005615;extracellular space	Chemokine_geneOntology
EDN2	GO:0031708;endothelin B receptor binding|GO:0005179;hormone activity	GO:0019722;calcium-mediated signaling|GO:0003099;positive regulation of the force of heart contraction by chemical signal|GO:0008284;positive regulation of cell proliferation|GO:0010460;positive regulation of heart rate|GO:0045987;positive regulation of smooth muscle contraction|GO:0019221;cytokine-mediated signaling pathway|GO:0030593;neutrophil chemotaxis|GO:0042116;macrophage activation|GO:004…	GO:0005576;extracellular region|GO:0005615;extracellular space	Chemokine_geneOntology
EDN3	GO:0005179;hormone activity|GO:0031708;endothelin B receptor binding	GO:0010460;positive regulation of heart rate|GO:0043406;positive regulation of MAP kinase activity|GO:0045840;positive regulation of mitosis|GO:0007275;multicellular organismal development|GO:0007605;sensory perception of sound|GO:0019229;regulation of vasoconstriction|GO:0002690;positive regulation of leukocyte chemotaxis|GO:0046887;positive regulation of hormone secretion|GO:0007267;cell-cell s…	GO:0005615;extracellular space|GO:0005625;soluble fraction|GO:0005576;extracellular region	Chemokine_geneOntology
FGF10	GO:0005515;protein binding|GO:0042056;chemoattractant activity|GO:0005104;fibroblast growth factor receptor binding|GO:0008083;growth factor activity|GO:0008201;heparin binding	GO:0009880;embryonic pattern specification|GO:0035108;limb morphogenesis|GO:0042472;inner ear morphogenesis|GO:0043616;keratinocyte proliferation|GO:0051145;smooth muscle cell differentiation|GO:0001759;induction of an organ|GO:0008543;fibroblast growth factor receptor signaling pathway|GO:0030177;positive regulation of Wnt receptor signaling pathway|GO:0048566;embryonic gut development|GO:000006…	GO:0009986;cell surface|GO:0005576;extracellular region|GO:0005615;extracellular space|GO:0005634;nucleus	Chemokine_geneOntology
FGF2	GO:0008201;heparin binding|GO:0005515;protein binding|GO:0008083;growth factor activity	GO:0001934;positive regulation of protein amino acid phosphorylation|GO:0007165;signal transduction|GO:0009887;organ morphogenesis|GO:0021940;positive regulation of granule cell precursor proliferation|GO:0000186;activation of MAPKK activity|GO:0000187;activation of MAPK activity|GO:0007275;multicellular organismal development|GO:0043536;positive regulation of blood vessel endothelial cell migrat…	GO:0005576;extracellular region|GO:0005615;extracellular space	Chemokine_geneOntology
HTN3	GO:0005515;protein binding|GO:0046872;metal ion binding	GO:0050832;defense response to fungus|GO:0006805;xenobiotic metabolic process|GO:0001503;ossification|GO:0042742;defense response to bacterium	GO:0005576;extracellular region	Chemokine_geneOntology
IL8	GO:0005153;interleukin-8 receptor binding|GO:0008009;chemokine activity|GO:0005515;protein binding	GO:0030593;neutrophil chemotaxis|GO:0042119;neutrophil activation|GO:0007186;G-protein coupled receptor protein signaling pathway|GO:0007242;intracellular signaling cascade|GO:0006954;inflammatory response|GO:0008285;negative regulation of cell proliferation|GO:0019722;calcium-mediated signaling|GO:0007050;cell cycle arrest|GO:0007267;cell-cell signaling|GO:0030155;regulation of cell adhesion|GO:…	GO:0005615;extracellular space|GO:0005576;extracellular region	Chemokine_geneOntology
LECT2		GO:0006935;chemotaxis|GO:0001501;skeletal system development	GO:0005576;extracellular region|GO:0005615;extracellular space|GO:0005737;cytoplasm	Chemokine_geneOntology
PF4	GO:0008009;chemokine activity|GO:0008201;heparin binding	GO:0045918;negative regulation of cytolysis|GO:0010628;positive regulation of gene expression|GO:0006935;chemotaxis|GO:0006955;immune response|GO:0030595;leukocyte chemotaxis|GO:0045347;negative regulation of MHC class II biosynthetic process|GO:0043066;negative regulation of apoptosis|GO:0019221;cytokine-mediated signaling pathway|GO:0045653;negative regulation of megakaryocyte differentiation|G…	GO:0005576;extracellular region|GO:0031093;platelet alpha granule lumen|GO:0005615;extracellular space	Chemokine_geneOntology
PF4V1	GO:0008009;chemokine activity|GO:0008201;heparin binding	GO:0006955;immune response	GO:0005576;extracellular region	Chemokine_geneOntology
PLAU	GO:0008233;peptidase activity|GO:0004252;serine-type endopeptidase activity	GO:0007596;blood coagulation|GO:0006935;chemotaxis|GO:0006508;proteolysis|GO:0042730;fibrinolysis|GO:0007165;signal transduction	GO:0005886;plasma membrane|GO:0005576;extracellular region	Chemokine_geneOntology
PPBP	GO:0008009;chemokine activity|GO:0008083;growth factor activity|GO:0005355;glucose transmembrane transporter activity	GO:0015758;glucose transport|GO:0008283;cell proliferation|GO:0006935;chemotaxis|GO:0006955;immune response|GO:0042742;defense response to bacterium	GO:0005615;extracellular space|GO:0031093;platelet alpha granule lumen|GO:0005576;extracellular region	Chemokine_geneOntology
PROK2	GO:0001664;G-protein-coupled receptor binding	GO:0001525;angiogenesis|GO:0006954;inflammatory response|GO:0007218;neuropeptide signaling pathway|GO:0000187;activation of MAPK activity|GO:0007283;spermatogenesis|GO:0006916;anti-apoptosis|GO:0045987;positive regulation of smooth muscle contraction|GO:0048511;rhythmic process|GO:0008283;cell proliferation|GO:0007204;elevation of cytosolic calcium ion concentration|GO:0019233;sensory perception …	GO:0005576;extracellular region	Chemokine_geneOntology
RNASE2	GO:0003676;nucleic acid binding|GO:0004519;endonuclease activity|GO:0016787;hydrolase activity|GO:0004522;pancreatic ribonuclease activity|GO:0004540;ribonuclease activity	GO:0006935;chemotaxis|GO:0006401;RNA catabolic process	GO:0005764;lysosome|GO:0005576;extracellular region	Chemokine_geneOntology
SAA1	GO:0001664;G-protein-coupled receptor binding	GO:0006953;acute-phase response|GO:0030168;platelet activation|GO:0007204;elevation of cytosolic calcium ion concentration|GO:0045785;positive regulation of cell adhesion|GO:0050716;positive regulation of interleukin-1 secretion|GO:0030593;neutrophil chemotaxis|GO:0048247;lymphocyte chemotaxis|GO:0048246;macrophage chemotaxis|GO:0050708;regulation of protein secretion|GO:0050728;negative regulati…	GO:0005576;extracellular region|GO:0034364;high-density lipoprotein particle	Chemokine_geneOntology
SBDS	GO:0019843;rRNA binding|GO:0008017;microtubule binding|GO:0005515;protein binding	GO:0030282;bone mineralization|GO:0043148;mitotic spindle stabilization|GO:0006364;rRNA processing|GO:0030595;leukocyte chemotaxis|GO:0048539;bone marrow development|GO:0001833;inner cell mass cell proliferation|GO:0007612;learning	GO:0005737;cytoplasm|GO:0005634;nucleus|GO:0000922;spindle pole|GO:0005730;nucleolus	Chemokine_geneOntology
SEMA3A	GO:0045499;chemorepellent activity|GO:0004872;receptor activity	GO:0048843;negative regulation of axon extension involved in axon guidance|GO:0007399;nervous system development|GO:0007411;axon guidance|GO:0030154;cell differentiation|GO:0002027;regulation of heart rate|GO:0007275;multicellular organismal development|GO:0007413;axonal fasciculation|GO:0050919;negative chemotaxis	GO:0005576;extracellular region|GO:0016020;membrane	Chemokine_geneOntology
SEMA3B	GO:0004872;receptor activity	GO:0007411;axon guidance|GO:0007267;cell-cell signaling|GO:0007275;multicellular organismal development	GO:0005576;extracellular region|GO:0005783;endoplasmic reticulum|GO:0016020;membrane	Chemokine_geneOntology
SEMA3C	GO:0004872;receptor activity|GO:0030215;semaphorin receptor binding	GO:0007169;transmembrane receptor protein tyrosine kinase signaling pathway|GO:0009791;post-embryonic development|GO:0006955;immune response|GO:0001755;neural crest cell migration|GO:0007507;heart development|GO:0042493;response to drug|GO:0001974;blood vessel remodeling	GO:0005576;extracellular region|GO:0005615;extracellular space|GO:0016020;membrane	Chemokine_geneOntology
SEMA3D	GO:0004872;receptor activity	GO:0030154;cell differentiation|GO:0007399;nervous system development|GO:0007275;multicellular organismal development	GO:0016020;membrane|GO:0005576;extracellular region	Chemokine_geneOntology
SEMA3E	GO:0004872;receptor activity	GO:0030154;cell differentiation|GO:0007275;multicellular organismal development|GO:0007399;nervous system development	GO:0016020;membrane|GO:0005576;extracellular region|GO:0005615;extracellular space	Chemokine_geneOntology
SEMA3F	GO:0004872;receptor activity	GO:0007275;multicellular organismal development	GO:0005576;extracellular region|GO:0005615;extracellular space|GO:0016020;membrane	Chemokine_geneOntology
SEMA3G	GO:0004872;receptor activity	GO:0007275;multicellular organismal development	GO:0016020;membrane|GO:0005576;extracellular region	Chemokine_geneOntology
SEMA4A	GO:0004872;receptor activity	GO:0007399;nervous system development|GO:0050896;response to stimulus|GO:0007275;multicellular organismal development|GO:0030154;cell differentiation|GO:0007601;visual perception	GO:0016021;integral to membrane|GO:0016020;membrane	Chemokine_geneOntology
SEMA4B	GO:0004872;receptor activity	GO:0030154;cell differentiation|GO:0007275;multicellular organismal development|GO:0007399;nervous system development	GO:0016020;membrane|GO:0016021;integral to membrane	Chemokine_geneOntology
SEMA4C	GO:0005515;protein binding|GO:0004872;receptor activity	GO:0007275;multicellular organismal development|GO:0007399;nervous system development|GO:0030154;cell differentiation	GO:0016021;integral to membrane|GO:0016020;membrane	Chemokine_geneOntology
SEMA4D	GO:0004872;receptor activity|GO:0005102;receptor binding	GO:0007275;multicellular organismal development|GO:0030154;cell differentiation|GO:0007155;cell adhesion|GO:0006916;anti-apoptosis|GO:0007399;nervous system development|GO:0006955;immune response|GO:0050772;positive regulation of axonogenesis	GO:0016020;membrane|GO:0016021;integral to membrane	Chemokine_geneOntology
SEMA4F	GO:0004872;receptor activity	GO:0007275;multicellular organismal development|GO:0007399;nervous system development|GO:0007411;axon guidance|GO:0030154;cell differentiation|GO:0007267;cell-cell signaling	GO:0005624;membrane fraction|GO:0005887;integral to plasma membrane|GO:0005783;endoplasmic reticulum|GO:0005886;plasma membrane	Chemokine_geneOntology
SEMA4G	GO:0004872;receptor activity	GO:0007275;multicellular organismal development|GO:0007399;nervous system development|GO:0030154;cell differentiation	GO:0016021;integral to membrane|GO:0016020;membrane	Chemokine_geneOntology
SEMA5A	GO:0008046;axon guidance receptor activity|GO:0004872;receptor activity	GO:0007275;multicellular organismal development|GO:0001569;patterning of blood vessels|GO:0007411;axon guidance|GO:0007155;cell adhesion|GO:0030154;cell differentiation|GO:0007267;cell-cell signaling|GO:0007399;nervous system development	GO:0043231;intracellular membrane-bounded organelle|GO:0016021;integral to membrane|GO:0016020;membrane	Chemokine_geneOntology
SEMA5B	GO:0004872;receptor activity	GO:0030154;cell differentiation|GO:0007275;multicellular organismal development|GO:0007399;nervous system development	GO:0016021;integral to membrane|GO:0016020;membrane	Chemokine_geneOntology
SEMA6A	GO:0004872;receptor activity|GO:0005515;protein binding	GO:0006915;apoptosis|GO:0030154;cell differentiation|GO:0007010;cytoskeleton organization|GO:0007275;multicellular organismal development|GO:0007411;axon guidance|GO:0007166;cell surface receptor linked signal transduction|GO:0009887;organ morphogenesis|GO:0007399;nervous system development	GO:0016021;integral to membrane|GO:0016020;membrane|GO:0030424;axon	Chemokine_geneOntology
SEMA6B	GO:0004872;receptor activity	GO:0007275;multicellular organismal development|GO:0007399;nervous system development|GO:0030154;cell differentiation	GO:0016020;membrane|GO:0016021;integral to membrane	Chemokine_geneOntology
SEMA6C	GO:0004872;receptor activity	GO:0030154;cell differentiation|GO:0007275;multicellular organismal development|GO:0007411;axon guidance|GO:0007399;nervous system development	GO:0016021;integral to membrane|GO:0016020;membrane	Chemokine_geneOntology
SEMA6D	GO:0004872;receptor activity	GO:0007399;nervous system development|GO:0030154;cell differentiation|GO:0007275;multicellular organismal development	GO:0005886;plasma membrane|GO:0016021;integral to membrane|GO:0005737;cytoplasm	Chemokine_geneOntology
SEMA7A	GO:0004872;receptor activity|GO:0005515;protein binding	GO:0007275;multicellular organismal development|GO:0006955;immune response|GO:0007399;nervous system development|GO:0030154;cell differentiation	GO:0005886;plasma membrane|GO:0031225;anchored to membrane	Chemokine_geneOntology
SLIT1	GO:0005509;calcium ion binding|GO:0005515;protein binding	GO:0030154;cell differentiation|GO:0040023;establishment of nucleus localization|GO:0007420;brain development|GO:0007399;nervous system development|GO:0031290;retinal ganglion cell axon guidance|GO:0007275;multicellular organismal development	GO:0005576;extracellular region|GO:0043231;intracellular membrane-bounded organelle|GO:0005737;cytoplasm|GO:0005615;extracellular space	Chemokine_geneOntology
SLIT2	GO:0005102;receptor binding|GO:0005509;calcium ion binding	GO:0008038;neuron recognition|GO:0008347;glial cell migration|GO:0007275;multicellular organismal development|GO:0008045;motor axon guidance|GO:0006935;chemotaxis|GO:0007399;nervous system development|GO:0030154;cell differentiation|GO:0050929;induction of negative chemotaxis|GO:0007608;sensory perception of smell|GO:0007509;mesoderm migration|GO:0001657;ureteric bud development|GO:0050772;positi…	GO:0005576;extracellular region	Chemokine_geneOntology
TNC	GO:0005102;receptor binding	GO:0007155;cell adhesion|GO:0007165;signal transduction|GO:0009611;response to wounding	GO:0005576;extracellular region|GO:0005634;nucleus|GO:0005886;plasma membrane|GO:0005925;focal adhesion|GO:0005578;proteinaceous extracellular matrix|GO:0005737;cytoplasm	Chemokine_geneOntology
TYMP	GO:0009032;thymidine phosphorylase activity|GO:0005161;platelet-derived growth factor receptor binding|GO:0008083;growth factor activity	GO:0006220;pyrimidine nucleotide metabolic process|GO:0006260;DNA replication|GO:0001525;angiogenesis|GO:0008152;metabolic process|GO:0006213;pyrimidine nucleoside metabolic process|GO:0030154;cell differentiation|GO:0000002;mitochondrial genome maintenance|GO:0006206;pyrimidine base metabolic process|GO:0006935;chemotaxis|GO:0007275;multicellular organismal development	GO:0043231;intracellular membrane-bounded organelle|GO:0005829;cytosol	Chemokine_geneOntology
XCL1	GO:0008009;chemokine activity	GO:0006955;immune response|GO:0007267;cell-cell signaling|GO:0006874;cellular calcium ion homeostasis|GO:0007165;signal transduction|GO:0006935;chemotaxis	GO:0005576;extracellular region|GO:0005615;extracellular space	Chemokine_geneOntology
XCL2	GO:0008009;chemokine activity	GO:0007165;signal transduction|GO:0006935;chemotaxis|GO:0008015;blood circulation|GO:0006955;immune response	GO:0005576;extracellular region|GO:0005615;extracellular space	Chemokine_geneOntology
C5AR1	GO:0004930;G-protein coupled receptor activity|GO:0004872;receptor activity|GO:0004944;C5a anaphylatoxin receptor activity	GO:0007204;elevation of cytosolic calcium ion concentration|GO:0006968;cellular defense response|GO:0007165;signal transduction|GO:0007606;sensory perception of chemical stimulus|GO:0000187;activation of MAPK activity|GO:0006935;chemotaxis|GO:0006955;immune response|GO:0007186;G-protein coupled receptor protein signaling pathway|GO:0007202;activation of phospholipase C activity	GO:0005886;plasma membrane|GO:0005887;integral to plasma membrane	Chemokine_Receptors_geneOntology
CCBP2	GO:0016494;C-X-C chemokine receptor activity|GO:0004872;receptor activity|GO:0005515;protein binding|GO:0004930;G-protein coupled receptor activity|GO:0016493;C-C chemokine receptor activity	GO:0006935;chemotaxis|GO:0007186;G-protein coupled receptor protein signaling pathway|GO:0007275;multicellular organismal development|GO:0007165;signal transduction|GO:0006955;immune response	GO:0005886;plasma membrane|GO:0005887;integral to plasma membrane	Chemokine_Receptors_geneOntology
CCR1	GO:0016493;C-C chemokine receptor activity|GO:0004872;receptor activity|GO:0004930;G-protein coupled receptor activity|GO:0005515;protein binding	GO:0006935;chemotaxis|GO:0007155;cell adhesion|GO:0007187;G-protein signaling, coupled to cyclic nucleotide second messenger|GO:0019221;cytokine-mediated signaling pathway|GO:0006954;inflammatory response|GO:0007267;cell-cell signaling|GO:0006955;immune response|GO:0007204;elevation of cytosolic calcium ion concentration	GO:0005886;plasma membrane|GO:0005887;integral to plasma membrane	Chemokine_Receptors_geneOntology
CCR10	GO:0016493;C-C chemokine receptor activity|GO:0004872;receptor activity|GO:0004930;G-protein coupled receptor activity|GO:0005515;protein binding	GO:0007186;G-protein coupled receptor protein signaling pathway|GO:0007204;elevation of cytosolic calcium ion concentration|GO:0006935;chemotaxis|GO:0007165;signal transduction	GO:0005886;plasma membrane|GO:0005887;integral to plasma membrane	Chemokine_Receptors_geneOntology
CCR3	GO:0004930;G-protein coupled receptor activity|GO:0004872;receptor activity|GO:0005515;protein binding|GO:0016493;C-C chemokine receptor activity	GO:0007204;elevation of cytosolic calcium ion concentration|GO:0006968;cellular defense response|GO:0007165;signal transduction|GO:0007188;G-protein signaling, coupled to cAMP nucleotide second messenger|GO:0006935;chemotaxis|GO:0007186;G-protein coupled receptor protein signaling pathway|GO:0006954;inflammatory response|GO:0007155;cell adhesion|GO:0044419;interspecies interaction between organis…	GO:0005886;plasma membrane|GO:0005887;integral to plasma membrane	Chemokine_Receptors_geneOntology
CCR4	GO:0004872;receptor activity|GO:0016493;C-C chemokine receptor activity|GO:0004930;G-protein coupled receptor activity	GO:0007204;elevation of cytosolic calcium ion concentration|GO:0006955;immune response|GO:0007186;G-protein coupled receptor protein signaling pathway|GO:0002507;tolerance induction|GO:0007165;signal transduction|GO:0001764;neuron migration|GO:0006954;inflammatory response|GO:0006935;chemotaxis	GO:0005886;plasma membrane|GO:0005887;integral to plasma membrane	Chemokine_Receptors_geneOntology
CCR5	GO:0004435;phosphoinositide phospholipase C activity|GO:0016493;C-C chemokine receptor activity|GO:0004930;G-protein coupled receptor activity|GO:0003779;actin binding|GO:0005515;protein binding|GO:0015026;coreceptor activity	GO:0006935;chemotaxis|GO:0044419;interspecies interaction between organisms|GO:0006968;cellular defense response|GO:0019059;initiation of viral infection|GO:0006954;inflammatory response|GO:0006955;immune response|GO:0007204;elevation of cytosolic calcium ion concentration|GO:0007267;cell-cell signaling|GO:0007186;G-protein coupled receptor protein signaling pathway	GO:0005768;endosome|GO:0005886;plasma membrane|GO:0009897;external side of plasma membrane|GO:0005737;cytoplasm|GO:0005887;integral to plasma membrane	Chemokine_Receptors_geneOntology
CCR6	GO:0004930;G-protein coupled receptor activity|GO:0005515;protein binding|GO:0016493;C-C chemokine receptor activity|GO:0004872;receptor activity	GO:0006935;chemotaxis|GO:0007204;elevation of cytosolic calcium ion concentration|GO:0007186;G-protein coupled receptor protein signaling pathway|GO:0006928;cell motion|GO:0006959;humoral immune response|GO:0006968;cellular defense response|GO:0007165;signal transduction	GO:0005886;plasma membrane|GO:0005887;integral to plasma membrane	Chemokine_Receptors_geneOntology
CCR7	GO:0004872;receptor activity|GO:0016493;C-C chemokine receptor activity|GO:0004930;G-protein coupled receptor activity	GO:0007186;G-protein coupled receptor protein signaling pathway|GO:0007165;signal transduction|GO:0006935;chemotaxis|GO:0006954;inflammatory response|GO:0007204;elevation of cytosolic calcium ion concentration	GO:0005887;integral to plasma membrane|GO:0005886;plasma membrane	Chemokine_Receptors_geneOntology
CCR8	GO:0015026;coreceptor activity|GO:0004930;G-protein coupled receptor activity|GO:0016493;C-C chemokine receptor activity|GO:0005515;protein binding	GO:0007186;G-protein coupled receptor protein signaling pathway|GO:0007165;signal transduction|GO:0006955;immune response|GO:0007155;cell adhesion|GO:0007204;elevation of cytosolic calcium ion concentration|GO:0006935;chemotaxis	GO:0005887;integral to plasma membrane|GO:0005886;plasma membrane	Chemokine_Receptors_geneOntology
CCR9	GO:0005515;protein binding|GO:0004872;receptor activity|GO:0004930;G-protein coupled receptor activity|GO:0016493;C-C chemokine receptor activity	GO:0006935;chemotaxis|GO:0006968;cellular defense response|GO:0007186;G-protein coupled receptor protein signaling pathway|GO:0007204;elevation of cytosolic calcium ion concentration|GO:0007165;signal transduction|GO:0006955;immune response	GO:0005887;integral to plasma membrane|GO:0005886;plasma membrane	Chemokine_Receptors_geneOntology
CCRL1	GO:0004872;receptor activity|GO:0004930;G-protein coupled receptor activity|GO:0016493;C-C chemokine receptor activity	GO:0006935;chemotaxis|GO:0007186;G-protein coupled receptor protein signaling pathway|GO:0007165;signal transduction|GO:0006955;immune response	GO:0005887;integral to plasma membrane|GO:0005886;plasma membrane	Chemokine_Receptors_geneOntology
CCRL2	GO:0004930;G-protein coupled receptor activity|GO:0016493;C-C chemokine receptor activity|GO:0004872;receptor activity	GO:0007186;G-protein coupled receptor protein signaling pathway|GO:0006935;chemotaxis|GO:0007165;signal transduction	GO:0005886;plasma membrane|GO:0005887;integral to plasma membrane	Chemokine_Receptors_geneOntology
CMKLR1	GO:0004950;chemokine receptor activity|GO:0004872;receptor activity|GO:0004930;G-protein coupled receptor activity	GO:0007186;G-protein coupled receptor protein signaling pathway|GO:0006955;immune response|GO:0001501;skeletal system development|GO:0007165;signal transduction|GO:0006935;chemotaxis	GO:0005886;plasma membrane|GO:0005887;integral to plasma membrane	Chemokine_Receptors_geneOntology
CX3CR1	GO:0005515;protein binding|GO:0004930;G-protein coupled receptor activity|GO:0004950;chemokine receptor activity|GO:0004872;receptor activity	GO:0007186;G-protein coupled receptor protein signaling pathway|GO:0006935;chemotaxis|GO:0009611;response to wounding|GO:0007165;signal transduction|GO:0006968;cellular defense response|GO:0007155;cell adhesion	GO:0005886;plasma membrane|GO:0005887;integral to plasma membrane	Chemokine_Receptors_geneOntology
CXCR3	GO:0004930;G-protein coupled receptor activity|GO:0004872;receptor activity|GO:0016493;C-C chemokine receptor activity|GO:0016494;C-X-C chemokine receptor activity	GO:0007204;elevation of cytosolic calcium ion concentration|GO:0007186;G-protein coupled receptor protein signaling pathway|GO:0006928;cell motion|GO:0007155;cell adhesion|GO:0006935;chemotaxis|GO:0007165;signal transduction	GO:0005886;plasma membrane|GO:0005737;cytoplasm|GO:0005887;integral to plasma membrane	Chemokine_Receptors_geneOntology
CXCR4	GO:0032027;myosin light chain binding|GO:0004930;G-protein coupled receptor activity|GO:0016493;C-C chemokine receptor activity|GO:0005515;protein binding|GO:0016494;C-X-C chemokine receptor activity|GO:0015026;coreceptor activity|GO:0003779;actin binding	GO:0006935;chemotaxis|GO:0006955;immune response|GO:0007165;signal transduction|GO:0044419;interspecies interaction between organisms|GO:0001666;response to hypoxia|GO:0019059;initiation of viral infection|GO:0000187;activation of MAPK activity|GO:0006915;apoptosis|GO:0006954;inflammatory response|GO:0007186;G-protein coupled receptor protein signaling pathway|GO:0007204;elevation of cytosolic ca…	GO:0005737;cytoplasm|GO:0005887;integral to plasma membrane|GO:0005886;plasma membrane|GO:0031252;cell leading edge	Chemokine_Receptors_geneOntology
CXCR5	GO:0004872;receptor activity|GO:0016494;C-X-C chemokine receptor activity|GO:0004930;G-protein coupled receptor activity	GO:0007165;signal transduction|GO:0042113;B cell activation|GO:0007186;G-protein coupled receptor protein signaling pathway|GO:0048535;lymph node development|GO:0006928;cell motion	GO:0005887;integral to plasma membrane|GO:0005886;plasma membrane	Chemokine_Receptors_geneOntology
CXCR6	GO:0016493;C-C chemokine receptor activity|GO:0016494;C-X-C chemokine receptor activity|GO:0015026;coreceptor activity|GO:0004930;G-protein coupled receptor activity	GO:0007165;signal transduction|GO:0019079;viral genome replication|GO:0007186;G-protein coupled receptor protein signaling pathway	GO:0005887;integral to plasma membrane|GO:0005886;plasma membrane	Chemokine_Receptors_geneOntology
CXCR7	GO:0004930;G-protein coupled receptor activity|GO:0005515;protein binding|GO:0004872;receptor activity	GO:0007165;signal transduction|GO:0007186;G-protein coupled receptor protein signaling pathway|GO:0044419;interspecies interaction between organisms|GO:0008150;biological_process	GO:0005886;plasma membrane|GO:0016021;integral to membrane	Chemokine_Receptors_geneOntology
CYSLTR1	GO:0004974;leukotriene receptor activity|GO:0004872;receptor activity	GO:0006952;defense response|GO:0007186;G-protein coupled receptor protein signaling pathway|GO:0007585;respiratory gaseous exchange|GO:0007204;elevation of cytosolic calcium ion concentration	GO:0005624;membrane fraction|GO:0005886;plasma membrane|GO:0005887;integral to plasma membrane	Chemokine_Receptors_geneOntology
CYSLTR2	GO:0001631;cysteinyl leukotriene receptor activity|GO:0004872;receptor activity	GO:0006955;immune response|GO:0007186;G-protein coupled receptor protein signaling pathway|GO:0007165;signal transduction	GO:0005575;cellular_component|GO:0005886;plasma membrane|GO:0016021;integral to membrane	Chemokine_Receptors_geneOntology
DARC	GO:0004950;chemokine receptor activity|GO:0004930;G-protein coupled receptor activity	GO:0006952;defense response|GO:0007186;G-protein coupled receptor protein signaling pathway|GO:0007165;signal transduction	GO:0016021;integral to membrane|GO:0005886;plasma membrane	Chemokine_Receptors_geneOntology
EDNRA	GO:0001599;endothelin-A receptor activity|GO:0005515;protein binding|GO:0004435;phosphoinositide phospholipase C activity|GO:0004872;receptor activity|GO:0004930;G-protein coupled receptor activity	GO:0007202;activation of phospholipase C activity|GO:0015758;glucose transport|GO:0042310;vasoconstriction|GO:0007165;signal transduction|GO:0007204;elevation of cytosolic calcium ion concentration|GO:0006939;smooth muscle contraction|GO:0007190;activation of adenylate cyclase activity|GO:0008283;cell proliferation|GO:0007585;respiratory gaseous exchange|GO:0007186;G-protein coupled receptor prot…	GO:0005886;plasma membrane|GO:0005887;integral to plasma membrane	Chemokine_Receptors_geneOntology
EDNRB	GO:0001600;endothelin-B receptor activity|GO:0004872;receptor activity|GO:0004930;G-protein coupled receptor activity|GO:0005515;protein binding	GO:0007422;peripheral nervous system development|GO:0048246;macrophage chemotaxis|GO:0007194;negative regulation of adenylate cyclase activity|GO:0048066;pigmentation during development|GO:0007605;sensory perception of sound|GO:0042310;vasoconstriction|GO:0008217;regulation of blood pressure|GO:0014826;vein smooth muscle contraction|GO:0001755;neural crest cell migration|GO:0030318;melanocyte dif…	GO:0005887;integral to plasma membrane|GO:0005886;plasma membrane	Chemokine_Receptors_geneOntology
FPR1	GO:0004930;G-protein coupled receptor activity|GO:0004982;N-formyl peptide receptor activity|GO:0004872;receptor activity	GO:0007188;G-protein signaling, coupled to cAMP nucleotide second messenger|GO:0006928;cell motion|GO:0007263;nitric oxide mediated signal transduction|GO:0000187;activation of MAPK activity|GO:0006935;chemotaxis|GO:0007165;signal transduction|GO:0007186;G-protein coupled receptor protein signaling pathway	GO:0005886;plasma membrane|GO:0005768;endosome|GO:0016021;integral to membrane	Chemokine_Receptors_geneOntology
FPR2	GO:0004930;G-protein coupled receptor activity|GO:0004872;receptor activity|GO:0004982;N-formyl peptide receptor activity|GO:0004930;G-protein coupled receptor activity|GO:0004872;receptor activity|GO:0004982;N-formyl peptide receptor activity	GO:0006928;cell motion|GO:0006954;inflammatory response|GO:0007186;G-protein coupled receptor protein signaling pathway|GO:0006935;chemotaxis|GO:0007155;cell adhesion|GO:0007165;signal transduction|GO:0006928;cell motion|GO:0006954;inflammatory response|GO:0007186;G-protein coupled receptor protein signaling pathway|GO:0006935;chemotaxis|GO:0007155;cell adhesion|GO:0007165;signal transduction	GO:0016021;integral to membrane|GO:0005886;plasma membrane|GO:0016021;integral to membrane|GO:0005886;plasma membrane	Chemokine_Receptors_geneOntology
GPR17	GO:0045028;purinergic nucleotide receptor activity, G-protein coupled|GO:0004950;chemokine receptor activity|GO:0004872;receptor activity|GO:0004930;G-protein coupled receptor activity	GO:0007186;G-protein coupled receptor protein signaling pathway|GO:0007165;signal transduction	GO:0005887;integral to plasma membrane|GO:0005886;plasma membrane	Chemokine_Receptors_geneOntology
GPR32	GO:0004930;G-protein coupled receptor activity|GO:0004982;N-formyl peptide receptor activity|GO:0004872;receptor activity	GO:0007165;signal transduction|GO:0007186;G-protein coupled receptor protein signaling pathway	GO:0005886;plasma membrane|GO:0005887;integral to plasma membrane	Chemokine_Receptors_geneOntology
GPR33	GO:0004872;receptor activity|GO:0004982;N-formyl peptide receptor activity|GO:0004930;G-protein coupled receptor activity	GO:0007165;signal transduction|GO:0007186;G-protein coupled receptor protein signaling pathway	GO:0005886;plasma membrane|GO:0016021;integral to membrane	Chemokine_Receptors_geneOntology
GPR44	GO:0004872;receptor activity|GO:0004930;G-protein coupled receptor activity|GO:0004958;prostaglandin F receptor activity|GO:0004956;prostaglandin D receptor activity|GO:0001785;prostaglandin J receptor activity|GO:0004982;N-formyl peptide receptor activity	GO:0006935;chemotaxis|GO:0007165;signal transduction|GO:0045745;positive regulation of G-protein coupled receptor protein signaling pathway|GO:0006955;immune response|GO:0019722;calcium-mediated signaling|GO:0007193;inhibition of adenylate cyclase activity by G-protein signaling	GO:0005886;plasma membrane|GO:0005887;integral to plasma membrane	Chemokine_Receptors_geneOntology
GPR77	GO:0004872;receptor activity|GO:0004930;G-protein coupled receptor activity|GO:0004944;C5a anaphylatoxin receptor activity	GO:0006935;chemotaxis|GO:0007165;signal transduction|GO:0008150;biological_process|GO:0007186;G-protein coupled receptor protein signaling pathway	GO:0005886;plasma membrane|GO:0005575;cellular_component|GO:0016021;integral to membrane	Chemokine_Receptors_geneOntology
IL8RA	GO:0004918;interleukin-8 receptor activity|GO:0004950;chemokine receptor activity|GO:0004930;G-protein coupled receptor activity|GO:0004872;receptor activity	GO:0006935;chemotaxis|GO:0007186;G-protein coupled receptor protein signaling pathway|GO:0006954;inflammatory response	GO:0016021;integral to membrane|GO:0005886;plasma membrane	Chemokine_Receptors_geneOntology
IL8RB	GO:0004930;G-protein coupled receptor activity|GO:0004918;interleukin-8 receptor activity|GO:0004872;receptor activity|GO:0005515;protein binding	GO:0008284;positive regulation of cell proliferation|GO:0042119;neutrophil activation|GO:0030593;neutrophil chemotaxis|GO:0006915;apoptosis|GO:0006935;chemotaxis|GO:0006954;inflammatory response|GO:0006968;cellular defense response|GO:0007200;activation of phospholipase C activity by G-protein coupled receptor protein signaling pathway coupled to IP3 second messenger	GO:0009986;cell surface|GO:0005887;integral to plasma membrane|GO:0005622;intracellular|GO:0042629;mast cell granule|GO:0005886;plasma membrane	Chemokine_Receptors_geneOntology
LTB4R	GO:0000166;nucleotide binding|GO:0001632;leukotriene B4 receptor activity|GO:0004872;receptor activity	GO:0006936;muscle contraction|GO:0007165;signal transduction|GO:0006955;immune response|GO:0006928;cell motion|GO:0006954;inflammatory response|GO:0007200;activation of phospholipase C activity by G-protein coupled receptor protein signaling pathway coupled to IP3 second messenger	GO:0005887;integral to plasma membrane|GO:0005886;plasma membrane	Chemokine_Receptors_geneOntology
LTB4R2	GO:0001632;leukotriene B4 receptor activity|GO:0004872;receptor activity	GO:0051546;keratinocyte migration|GO:0006935;chemotaxis|GO:0007194;negative regulation of adenylate cyclase activity|GO:0007186;G-protein coupled receptor protein signaling pathway|GO:0007165;signal transduction	GO:0005886;plasma membrane|GO:0005624;membrane fraction|GO:0005887;integral to plasma membrane	Chemokine_Receptors_geneOntology
PLAUR	GO:0030377;U-plasminogen activator receptor activity|GO:0019899;enzyme binding	GO:0006928;cell motion|GO:0007596;blood coagulation|GO:0030162;regulation of proteolysis|GO:0007165;signal transduction|GO:0006935;chemotaxis|GO:0016255;attachment of GPI anchor to protein	GO:0019898;extrinsic to membrane|GO:0005576;extracellular region|GO:0005886;plasma membrane|GO:0009986;cell surface|GO:0031225;anchored to membrane|GO:0016021;integral to membrane	Chemokine_Receptors_geneOntology
PLXNA1	GO:0005515;protein binding|GO:0004872;receptor activity|GO:0017154;semaphorin receptor activity	GO:0007165;signal transduction|GO:0007275;multicellular organismal development	GO:0005575;cellular_component|GO:0016020;membrane|GO:0005624;membrane fraction|GO:0005622;intracellular|GO:0016021;integral to membrane	Chemokine_Receptors_geneOntology
PLXNA2	GO:0004872;receptor activity	GO:0007165;signal transduction|GO:0007275;multicellular organismal development	GO:0016020;membrane|GO:0005622;intracellular|GO:0016021;integral to membrane	Chemokine_Receptors_geneOntology
PLXNA3	GO:0004888;transmembrane receptor activity	GO:0021766;hippocampus development|GO:0007411;axon guidance|GO:0021860;pyramidal neuron development|GO:0007275;multicellular organismal development|GO:0048843;negative regulation of axon extension involved in axon guidance|GO:0007165;signal transduction|GO:0050919;negative chemotaxis	GO:0005622;intracellular|GO:0016021;integral to membrane|GO:0016020;membrane	Chemokine_Receptors_geneOntology
PLXNA4	GO:0004872;receptor activity	GO:0007165;signal transduction|GO:0007275;multicellular organismal development	GO:0016021;integral to membrane|GO:0005622;intracellular|GO:0016020;membrane	Chemokine_Receptors_geneOntology
PLXNB1	GO:0005515;protein binding|GO:0017154;semaphorin receptor activity|GO:0030215;semaphorin receptor binding	GO:0007275;multicellular organismal development|GO:0050772;positive regulation of axonogenesis|GO:0007242;intracellular signaling cascade|GO:0016477;cell migration	GO:0005622;intracellular|GO:0005576;extracellular region|GO:0005886;plasma membrane|GO:0005887;integral to plasma membrane	Chemokine_Receptors_geneOntology
PLXNB2	GO:0004872;receptor activity|GO:0005515;protein binding	GO:0050772;positive regulation of axonogenesis|GO:0007165;signal transduction|GO:0007275;multicellular organismal development	GO:0016020;membrane|GO:0016021;integral to membrane|GO:0005622;intracellular	Chemokine_Receptors_geneOntology
PLXNB3	GO:0004872;receptor activity	GO:0007165;signal transduction|GO:0007275;multicellular organismal development	GO:0005622;intracellular|GO:0016021;integral to membrane|GO:0016020;membrane	Chemokine_Receptors_geneOntology
PLXNC1	GO:0005102;receptor binding|GO:0004872;receptor activity	GO:0007155;cell adhesion|GO:0007275;multicellular organismal development|GO:0007165;signal transduction	GO:0005886;plasma membrane|GO:0005622;intracellular|GO:0016021;integral to membrane	Chemokine_Receptors_geneOntology
PLXND1	GO:0004872;receptor activity	GO:0007275;multicellular organismal development|GO:0007165;signal transduction	GO:0005886;plasma membrane|GO:0005622;intracellular|GO:0016021;integral to membrane	Chemokine_Receptors_geneOntology
PTAFR	GO:0001875;lipopolysaccharide receptor activity|GO:0004992;platelet activating factor receptor activity|GO:0005543;phospholipid binding|GO:0004872;receptor activity	GO:0032959;inositol trisphosphate biosynthetic process|GO:0006955;immune response|GO:0032496;response to lipopolysaccharide|GO:0006954;inflammatory response|GO:0007165;signal transduction|GO:0007186;G-protein coupled receptor protein signaling pathway|GO:0048015;phosphoinositide-mediated signaling|GO:0001816;cytokine production|GO:0006935;chemotaxis	GO:0005886;plasma membrane|GO:0005887;integral to plasma membrane	Chemokine_Receptors_geneOntology
ROBO1	GO:0008046;axon guidance receptor activity|GO:0042802;identical protein binding|GO:0004872;receptor activity	GO:0007399;nervous system development|GO:0006935;chemotaxis|GO:0007155;cell adhesion|GO:0030154;cell differentiation|GO:0007156;homophilic cell adhesion|GO:0050772;positive regulation of axonogenesis|GO:0007275;multicellular organismal development	GO:0016020;membrane|GO:0005887;integral to plasma membrane|GO:0009986;cell surface	Chemokine_Receptors_geneOntology
ROBO2	GO:0042802;identical protein binding|GO:0008046;axon guidance receptor activity	GO:0007275;multicellular organismal development|GO:0030154;cell differentiation|GO:0050772;positive regulation of axonogenesis|GO:0007156;homophilic cell adhesion|GO:0007420;brain development|GO:0006935;chemotaxis|GO:0001657;ureteric bud development	GO:0016020;membrane|GO:0009986;cell surface|GO:0016021;integral to membrane	Chemokine_Receptors_geneOntology
ROBO3	GO:0004872;receptor activity	GO:0007275;multicellular organismal development|GO:0030154;cell differentiation|GO:0006935;chemotaxis|GO:0007411;axon guidance|GO:0007399;nervous system development	GO:0016021;integral to membrane|GO:0016020;membrane	Chemokine_Receptors_geneOntology
RXFP3	GO:0004982;N-formyl peptide receptor activity|GO:0004872;receptor activity	GO:0007186;G-protein coupled receptor protein signaling pathway|GO:0051482;elevation of cytosolic calcium ion concentration during G-protein signaling, coupled to IP3 second messenger (phospholipase C activating)|GO:0007165;signal transduction	GO:0005886;plasma membrane|GO:0005887;integral to plasma membrane	Chemokine_Receptors_geneOntology
XCR1	GO:0004872;receptor activity|GO:0004950;chemokine receptor activity|GO:0004930;G-protein coupled receptor activity	GO:0007187;G-protein signaling, coupled to cyclic nucleotide second messenger|GO:0034097;response to cytokine stimulus|GO:0006935;chemotaxis|GO:0051209;release of sequestered calcium ion into cytosol|GO:0007204;elevation of cytosolic calcium ion concentration|GO:0006954;inflammatory response|GO:0007165;signal transduction	GO:0005887;integral to plasma membrane|GO:0005886;plasma membrane	Chemokine_Receptors_geneOntology
ADIPOQ	GO:0042803;protein homodimerization activity|GO:0043499;eukaryotic cell surface binding|GO:0005125;cytokine activity|GO:0005179;hormone activity	GO:0009749;response to glucose stimulus|GO:0042593;glucose homeostasis|GO:0050728;negative regulation of inflammatory response|GO:0050765;negative regulation of phagocytosis|GO:0051260;protein homooligomerization|GO:0010739;positive regulation of protein kinase A signaling cascade|GO:0034612;response to tumor necrosis factor|GO:0045721;negative regulation of gluconeogenesis|GO:0006006;glucose met…	GO:0005615;extracellular space|GO:0005783;endoplasmic reticulum|GO:0005576;extracellular region	Cytokines_geneOntology
ADM	GO:0005179;hormone activity	GO:0008015;blood circulation|GO:0007165;signal transduction|GO:0007267;cell-cell signaling|GO:0007565;female pregnancy|GO:0008284;positive regulation of cell proliferation|GO:0006171;cAMP biosynthetic process|GO:0007507;heart development|GO:0009611;response to wounding|GO:0045906;negative regulation of vasoconstriction|GO:0006701;progesterone biosynthetic process	GO:0005737;cytoplasm|GO:0005576;extracellular region|GO:0005615;extracellular space|GO:0005625;soluble fraction	Cytokines_geneOntology
ADM2	GO:0005179;hormone activity		GO:0005576;extracellular region	Cytokines_geneOntology
AGRP	GO:0005184;neuropeptide hormone activity|GO:0005102;receptor binding	GO:0007218;neuropeptide signaling pathway|GO:0009755;hormone-mediated signaling|GO:0008343;adult feeding behavior	GO:0005576;extracellular region	Cytokines_geneOntology
AGT	GO:0004867;serine-type endopeptidase inhibitor activity|GO:0010698;acetyltransferase activator activity|GO:0031703;type 2 angiotensin receptor binding|GO:0008083;growth factor activity|GO:0005179;hormone activity|GO:0031702;type 1 angiotensin receptor binding	GO:0001558;regulation of cell growth|GO:0001999;renal response to blood flow during renin-angiotensin regulation of systemic arterial blood pressure|GO:0007200;activation of phospholipase C activity by G-protein coupled receptor protein signaling pathway coupled to IP3 second messenger|GO:0010595;positive regulation of endothelial cell migration|GO:0042445;hormone metabolic process|GO:0043524;neg…	GO:0005625;soluble fraction|GO:0005615;extracellular space|GO:0005576;extracellular region|GO:0005737;cytoplasm	Cytokines_geneOntology
AMBN	GO:0030345;structural constituent of tooth enamel|GO:0008083;growth factor activity	GO:0008283;cell proliferation|GO:0030282;bone mineralization|GO:0007155;cell adhesion|GO:0042475;odontogenesis of dentine-containing tooth	GO:0005576;extracellular region|GO:0005578;proteinaceous extracellular matrix	Cytokines_geneOntology
AMELX	GO:0042802;identical protein binding|GO:0046848;hydroxyapatite binding|GO:0043498;cell surface binding|GO:0008083;growth factor activity|GO:0030345;structural constituent of tooth enamel	GO:0002062;chondrocyte differentiation|GO:0032967;positive regulation of collagen biosynthetic process|GO:0007165;signal transduction|GO:0008283;cell proliferation|GO:0050801;ion homeostasis|GO:0042475;odontogenesis of dentine-containing tooth|GO:0007155;cell adhesion|GO:0001649;osteoblast differentiation|GO:0007275;multicellular organismal development|GO:0001837;epithelial to mesenchymal transit…	GO:0044420;extracellular matrix part|GO:0005634;nucleus|GO:0005576;extracellular region|GO:0005578;proteinaceous extracellular matrix	Cytokines_geneOntology
AMH	GO:0005160;transforming growth factor beta receptor binding|GO:0005179;hormone activity|GO:0008083;growth factor activity	GO:0001880;Mullerian duct regression|GO:0007506;gonadal mesoderm development|GO:0007530;sex determination|GO:0007548;sex differentiation|GO:0001655;urogenital system development|GO:0007267;cell-cell signaling	GO:0005576;extracellular region|GO:0005737;cytoplasm|GO:0005615;extracellular space	Cytokines_geneOntology
ANGPTL5	GO:0005102;receptor binding	GO:0007165;signal transduction	GO:0005576;extracellular region	Cytokines_geneOntology
ANGPTL7	GO:0005102;receptor binding	GO:0007165;signal transduction|GO:0006979;response to oxidative stress	GO:0005576;extracellular region	Cytokines_geneOntology
APLN	GO:0005179;hormone activity	GO:0006955;immune response|GO:0007165;signal transduction|GO:0007595;lactation	GO:0005576;extracellular region	Cytokines_geneOntology
AREG	GO:0005125;cytokine activity|GO:0008083;growth factor activity	GO:0007173;epidermal growth factor receptor signaling pathway|GO:0045740;positive regulation of DNA replication|GO:0007267;cell-cell signaling|GO:0007186;G-protein coupled receptor protein signaling pathway|GO:0008283;cell proliferation	GO:0005615;extracellular space|GO:0016020;membrane|GO:0009986;cell surface|GO:0016021;integral to membrane	Cytokines_geneOntology
ARMET	GO:0003674;molecular_function|GO:0008083;growth factor activity	GO:0008150;biological_process	GO:0005576;extracellular region	Cytokines_geneOntology
ARMETL1	GO:0008083;growth factor activity		GO:0005576;extracellular region	Cytokines_geneOntology
ARTN	GO:0008083;growth factor activity	GO:0007405;neuroblast proliferation|GO:0007165;signal transduction	GO:0005576;extracellular region	Cytokines_geneOntology
AVP	GO:0005185;neurohypophyseal hormone activity	GO:0042310;vasoconstriction|GO:0006833;water transport|GO:0007165;signal transduction|GO:0007267;cell-cell signaling|GO:0006091;generation of precursor metabolites and energy	GO:0005576;extracellular region|GO:0005625;soluble fraction	Cytokines_geneOntology
AZU1	GO:0008201;heparin binding|GO:0003824;catalytic activity|GO:0004252;serine-type endopeptidase activity|GO:0015643;toxin binding	GO:0050725;positive regulation of interleukin-1 beta biosynthetic process|GO:0042535;positive regulation of tumor necrosis factor biosynthetic process|GO:0006916;anti-apoptosis|GO:0006954;inflammatory response|GO:0045123;cellular extravasation|GO:0050829;defense response to Gram-negative bacterium|GO:0001774;microglial cell activation|GO:0043114;regulation of vascular permeability|GO:0045785;posi…	GO:0005576;extracellular region|GO:0042582;azurophil granule	Cytokines_geneOntology
BDNF	GO:0008083;growth factor activity	GO:0042490;mechanoreceptor differentiation|GO:0042596;fear response|GO:0045666;positive regulation of neuron differentiation|GO:0007631;feeding behavior|GO:0006916;anti-apoptosis|GO:0007411;axon guidance|GO:0042493;response to drug|GO:0001657;ureteric bud development|GO:0007412;axon target recognition|GO:0048167;regulation of synaptic plasticity|GO:0014047;glutamate secretion|GO:0016358;dendrite …	GO:0005576;extracellular region|GO:0016023;cytoplasmic membrane-bounded vesicle	Cytokines_geneOntology
BMP1	GO:0008233;peptidase activity|GO:0004222;metalloendopeptidase activity|GO:0005125;cytokine activity|GO:0005509;calcium ion binding|GO:0008083;growth factor activity|GO:0008270;zinc ion binding	GO:0001502;cartilage condensation|GO:0030154;cell differentiation|GO:0006508;proteolysis|GO:0007275;multicellular organismal development|GO:0001503;ossification	GO:0005615;extracellular space	Cytokines_geneOntology
BMP10	GO:0008083;growth factor activity|GO:0005515;protein binding|GO:0005125;cytokine activity|GO:0033612;receptor serine/threonine kinase binding	GO:0030509;BMP signaling pathway|GO:0055009;atrial cardiac muscle morphogenesis|GO:0010596;negative regulation of endothelial cell migration|GO:0010613;positive regulation of cardiac muscle hypertrophy|GO:0030308;negative regulation of cell growth|GO:0045941;positive regulation of transcription|GO:0040007;growth|GO:0055015;ventricular cardiac muscle cell development|GO:0060045;positive regulation…	GO:0009986;cell surface|GO:0005615;extracellular space|GO:0030018;Z disc|GO:0005576;extracellular region	Cytokines_geneOntology
BMP15	GO:0005125;cytokine activity|GO:0008083;growth factor activity	GO:0007292;female gamete generation	GO:0005576;extracellular region|GO:0005615;extracellular space	Cytokines_geneOntology
BMP2	GO:0005125;cytokine activity|GO:0016566;specific transcriptional repressor activity|GO:0046332;SMAD binding|GO:0008083;growth factor activity	GO:0008285;negative regulation of cell proliferation|GO:0045941;positive regulation of transcription|GO:0045944;positive regulation of transcription from RNA polymerase II promoter|GO:0048711;positive regulation of astrocyte differentiation|GO:0006954;inflammatory response|GO:0045786;negative regulation of cell cycle|GO:0001658;ureteric bud branching|GO:0030501;positive regulation of bone mineral…	GO:0005576;extracellular region|GO:0005615;extracellular space	Cytokines_geneOntology
BMP3	GO:0005125;cytokine activity|GO:0008083;growth factor activity	GO:0030154;cell differentiation|GO:0001503;ossification|GO:0007275;multicellular organismal development|GO:0051216;cartilage development|GO:0007267;cell-cell signaling|GO:0045944;positive regulation of transcription from RNA polymerase II promoter	GO:0005615;extracellular space|GO:0005576;extracellular region	Cytokines_geneOntology
BMP4	GO:0008083;growth factor activity|GO:0004871;signal transducer activity|GO:0008201;heparin binding|GO:0005125;cytokine activity|GO:0005515;protein binding	GO:0007275;multicellular organismal development|GO:0021904;dorsal/ventral neural tube patterning|GO:0043010;camera-type eye development|GO:0045786;negative regulation of cell cycle|GO:0007281;germ cell development|GO:0051216;cartilage development|GO:0001525;angiogenesis|GO:0008285;negative regulation of cell proliferation|GO:0032331;negative regulation of chondrocyte differentiation|GO:0045662;ne…	GO:0005615;extracellular space|GO:0005578;proteinaceous extracellular matrix|GO:0005576;extracellular region	Cytokines_geneOntology
BMP5	GO:0005125;cytokine activity|GO:0008083;growth factor activity|GO:0005515;protein binding	GO:0001503;ossification|GO:0030154;cell differentiation|GO:0051216;cartilage development|GO:0040007;growth|GO:0007389;pattern specification process	GO:0005615;extracellular space|GO:0005576;extracellular region	Cytokines_geneOntology
BMP6	GO:0008083;growth factor activity|GO:0005125;cytokine activity|GO:0005515;protein binding	GO:0030501;positive regulation of bone mineralization|GO:0045944;positive regulation of transcription from RNA polymerase II promoter|GO:0051216;cartilage development|GO:0006954;inflammatory response|GO:0030509;BMP signaling pathway|GO:0032349;positive regulation of aldosterone biosynthetic process|GO:0040007;growth|GO:0006955;immune response|GO:0007275;multicellular organismal development|GO:004…	GO:0005576;extracellular region|GO:0005615;extracellular space	Cytokines_geneOntology
BMP7	GO:0005125;cytokine activity|GO:0005515;protein binding|GO:0008201;heparin binding|GO:0008083;growth factor activity	GO:0009887;organ morphogenesis|GO:0051216;cartilage development|GO:0048468;cell development|GO:0045786;negative regulation of cell cycle|GO:0045944;positive regulation of transcription from RNA polymerase II promoter|GO:0050768;negative regulation of neurogenesis|GO:0001837;epithelial to mesenchymal transition|GO:0007411;axon guidance|GO:0008285;negative regulation of cell proliferation|GO:004247…	GO:0005576;extracellular region|GO:0005615;extracellular space	Cytokines_geneOntology
BMP8A	GO:0008083;growth factor activity|GO:0005125;cytokine activity	GO:0001503;ossification|GO:0051216;cartilage development|GO:0030154;cell differentiation|GO:0040007;growth|GO:0007275;multicellular organismal development	GO:0005576;extracellular region|GO:0005615;extracellular space	Cytokines_geneOntology
BMP8B	GO:0005515;protein binding|GO:0005125;cytokine activity|GO:0008083;growth factor activity	GO:0051216;cartilage development|GO:0040007;growth|GO:0030154;cell differentiation|GO:0007275;multicellular organismal development|GO:0001503;ossification	GO:0005615;extracellular space|GO:0005576;extracellular region	Cytokines_geneOntology
BTC	GO:0008083;growth factor activity|GO:0005154;epidermal growth factor receptor binding	GO:0043066;negative regulation of apoptosis|GO:0008284;positive regulation of cell proliferation	GO:0016021;integral to membrane|GO:0005576;extracellular region|GO:0005886;plasma membrane|GO:0005625;soluble fraction	Cytokines_geneOntology
C19orf10	GO:0005515;protein binding|GO:0008083;growth factor activity	GO:0008284;positive regulation of cell proliferation	GO:0005793;ER-Golgi intermediate compartment|GO:0005576;extracellular region	Cytokines_geneOntology
C3	GO:0005102;receptor binding|GO:0004866;endopeptidase inhibitor activity	GO:0007186;G-protein coupled receptor protein signaling pathway|GO:0050766;positive regulation of phagocytosis|GO:0007165;signal transduction|GO:0001798;positive regulation of type IIa hypersensitivity|GO:0006958;complement activation, classical pathway|GO:0006957;complement activation, alternative pathway|GO:0006954;inflammatory response	GO:0005615;extracellular space|GO:0005576;extracellular region	Cytokines_geneOntology
C5	GO:0004866;endopeptidase inhibitor activity|GO:0005102;receptor binding|GO:0008009;chemokine activity	GO:0000187;activation of MAPK activity|GO:0007186;G-protein coupled receptor protein signaling pathway|GO:0019835;cytolysis|GO:0006935;chemotaxis|GO:0006950;response to stress|GO:0006954;inflammatory response|GO:0006957;complement activation, alternative pathway|GO:0006958;complement activation, classical pathway	GO:0005615;extracellular space|GO:0005576;extracellular region|GO:0005579;membrane attack complex	Cytokines_geneOntology
CALCA	GO:0005179;hormone activity|GO:0031716;calcitonin receptor binding	GO:0007189;activation of adenylate cyclase activity by G-protein signaling pathway|GO:0007631;feeding behavior|GO:0009408;response to heat|GO:0031645;negative regulation of neurological system process|GO:0045776;negative regulation of blood pressure|GO:0045986;negative regulation of smooth muscle contraction|GO:0001944;vasculature development|GO:0007267;cell-cell signaling|GO:0032730;positive reg…	GO:0005737;cytoplasm|GO:0030424;axon|GO:0005576;extracellular region|GO:0005634;nucleus|GO:0043025;cell soma|GO:0005615;extracellular space|GO:0005622;intracellular|GO:0043195;terminal button	Cytokines_geneOntology
CALCB	GO:0005184;neuropeptide hormone activity	GO:0006874;cellular calcium ion homeostasis|GO:0007165;signal transduction|GO:0042311;vasodilation	GO:0005576;extracellular region|GO:0005625;soluble fraction	Cytokines_geneOntology
CAMP		GO:0050829;defense response to Gram-negative bacterium	GO:0042581;specific granule|GO:0005576;extracellular region	Cytokines_geneOntology
CAT	GO:0050661;NADP or NADPH binding|GO:0004096;catalase activity|GO:0004046;aminoacylase activity|GO:0042803;protein homodimerization activity|GO:0008083;growth factor activity|GO:0020037;heme binding|GO:0046872;metal ion binding	GO:0014068;positive regulation of phosphoinositide 3-kinase cascade|GO:0000302;response to reactive oxygen species|GO:0009060;aerobic respiration|GO:0032088;negative regulation of NF-kappaB transcription factor activity|GO:0008203;cholesterol metabolic process|GO:0009650;UV protection|GO:0042744;hydrogen peroxide catabolic process|GO:0043066;negative regulation of apoptosis|GO:0051262;protein tet…	GO:0005778;peroxisomal membrane|GO:0005739;mitochondrion|GO:0005777;peroxisome	Cytokines_geneOntology
CCK	GO:0005515;protein binding|GO:0005184;neuropeptide hormone activity	GO:0001764;neuron migration|GO:0042755;eating behavior|GO:0007165;signal transduction|GO:0007409;axonogenesis	GO:0005576;extracellular region|GO:0030424;axon	Cytokines_geneOntology
CCL1	GO:0008009;chemokine activity	GO:0007165;signal transduction|GO:0006874;cellular calcium ion homeostasis|GO:0006935;chemotaxis|GO:0016032;viral reproduction|GO:0006955;immune response	GO:0005576;extracellular region|GO:0005615;extracellular space	Cytokines_geneOntology
CCL11	GO:0008009;chemokine activity	GO:0006935;chemotaxis|GO:0009314;response to radiation|GO:0006874;cellular calcium ion homeostasis|GO:0006954;inflammatory response|GO:0006955;immune response|GO:0006468;protein amino acid phosphorylation|GO:0009615;response to virus|GO:0007155;cell adhesion|GO:0007165;signal transduction	GO:0005576;extracellular region|GO:0005615;extracellular space	Cytokines_geneOntology
CCL13	GO:0004871;signal transducer activity|GO:0008009;chemokine activity	GO:0006874;cellular calcium ion homeostasis|GO:0006955;immune response|GO:0006954;inflammatory response|GO:0007165;signal transduction|GO:0006935;chemotaxis|GO:0007267;cell-cell signaling	GO:0005576;extracellular region|GO:0005615;extracellular space	Cytokines_geneOntology
CCL14	GO:0005515;protein binding|GO:0004871;signal transducer activity|GO:0008009;chemokine activity	GO:0008284;positive regulation of cell proliferation|GO:0006874;cellular calcium ion homeostasis|GO:0006955;immune response	GO:0005615;extracellular space|GO:0005576;extracellular region	Cytokines_geneOntology
CCL15	GO:0004871;signal transducer activity|GO:0008009;chemokine activity|GO:0008201;heparin binding|GO:0042056;chemoattractant activity	GO:0006935;chemotaxis|GO:0007267;cell-cell signaling|GO:0006874;cellular calcium ion homeostasis|GO:0006955;immune response|GO:0007165;signal transduction	GO:0005576;extracellular region|GO:0005615;extracellular space	Cytokines_geneOntology
CCL16	GO:0008009;chemokine activity|GO:0042056;chemoattractant activity	GO:0006935;chemotaxis|GO:0006954;inflammatory response|GO:0007267;cell-cell signaling|GO:0006955;immune response	GO:0005576;extracellular region|GO:0005615;extracellular space	Cytokines_geneOntology
CCL17	GO:0008009;chemokine activity	GO:0006935;chemotaxis|GO:0007275;multicellular organismal development|GO:0006954;inflammatory response|GO:0007267;cell-cell signaling|GO:0006955;immune response|GO:0007186;G-protein coupled receptor protein signaling pathway	GO:0005615;extracellular space|GO:0005576;extracellular region	Cytokines_geneOntology
CCL18	GO:0008009;chemokine activity	GO:0006954;inflammatory response|GO:0007165;signal transduction|GO:0006935;chemotaxis|GO:0007267;cell-cell signaling|GO:0009607;response to biotic stimulus|GO:0006955;immune response	GO:0005615;extracellular space|GO:0005576;extracellular region	Cytokines_geneOntology
CCL19	GO:0008009;chemokine activity	GO:0006954;inflammatory response|GO:0006955;immune response|GO:0009615;response to virus|GO:0007165;signal transduction|GO:0006935;chemotaxis|GO:0006874;cellular calcium ion homeostasis	GO:0005615;extracellular space|GO:0005576;extracellular region	Cytokines_geneOntology
CCL2	GO:0004871;signal transducer activity|GO:0004672;protein kinase activity|GO:0008009;chemokine activity|GO:0001664;G-protein-coupled receptor binding|GO:0031727;CCR2 chemokine receptor binding	GO:0007187;G-protein signaling, coupled to cyclic nucleotide second messenger|GO:0009617;response to bacterium|GO:0006468;protein amino acid phosphorylation|GO:0019079;viral genome replication|GO:0007259;JAK-STAT cascade|GO:0006935;chemotaxis|GO:0048246;macrophage chemotaxis|GO:0019221;cytokine-mediated signaling pathway|GO:0001938;positive regulation of endothelial cell proliferation|GO:0006954;…	GO:0005737;cytoplasm|GO:0005576;extracellular region|GO:0005615;extracellular space|GO:0043025;cell soma	Cytokines_geneOntology
CCL20	GO:0008009;chemokine activity	GO:0007165;signal transduction|GO:0007267;cell-cell signaling|GO:0006955;immune response|GO:0042742;defense response to bacterium|GO:0006935;chemotaxis|GO:0006954;inflammatory response	GO:0005576;extracellular region|GO:0005615;extracellular space	Cytokines_geneOntology
CCL21	GO:0008009;chemokine activity	GO:0006955;immune response|GO:0007165;signal transduction|GO:0006935;chemotaxis|GO:0006954;inflammatory response|GO:0007267;cell-cell signaling	GO:0005576;extracellular region|GO:0005615;extracellular space	Cytokines_geneOntology
CCL22	GO:0008009;chemokine activity	GO:0006935;chemotaxis|GO:0006955;immune response|GO:0007165;signal transduction|GO:0016477;cell migration|GO:0006954;inflammatory response|GO:0007267;cell-cell signaling|GO:0009615;response to virus	GO:0005615;extracellular space|GO:0005576;extracellular region	Cytokines_geneOntology
CCL23	GO:0008009;chemokine activity|GO:0008201;heparin binding	GO:0008285;negative regulation of cell proliferation|GO:0007267;cell-cell signaling|GO:0006935;chemotaxis|GO:0007165;signal transduction|GO:0006954;inflammatory response|GO:0006955;immune response|GO:0006874;cellular calcium ion homeostasis|GO:0007186;G-protein coupled receptor protein signaling pathway	GO:0005615;extracellular space|GO:0005576;extracellular region	Cytokines_geneOntology
CCL24	GO:0008009;chemokine activity	GO:0006955;immune response|GO:0006954;inflammatory response|GO:0006935;chemotaxis|GO:0007267;cell-cell signaling|GO:0007165;signal transduction	GO:0005615;extracellular space|GO:0005576;extracellular region	Cytokines_geneOntology
CCL25	GO:0005179;hormone activity|GO:0005515;protein binding|GO:0008009;chemokine activity	GO:0006955;immune response|GO:0007186;G-protein coupled receptor protein signaling pathway|GO:0006935;chemotaxis|GO:0050900;leukocyte migration|GO:0006954;inflammatory response	GO:0005576;extracellular region|GO:0005615;extracellular space|GO:0005625;soluble fraction	Cytokines_geneOntology
CCL26	GO:0008009;chemokine activity	GO:0006954;inflammatory response|GO:0007165;signal transduction|GO:0006955;immune response|GO:0006935;chemotaxis|GO:0007267;cell-cell signaling	GO:0005576;extracellular region|GO:0005615;extracellular space	Cytokines_geneOntology
CCL27	GO:0008009;chemokine activity	GO:0006955;immune response|GO:0006935;chemotaxis|GO:0007267;cell-cell signaling	GO:0005576;extracellular region|GO:0005615;extracellular space	Cytokines_geneOntology
CCL28	GO:0008009;chemokine activity	GO:0006935;chemotaxis|GO:0006955;immune response|GO:0007204;elevation of cytosolic calcium ion concentration	GO:0005576;extracellular region|GO:0005615;extracellular space	Cytokines_geneOntology
CCL3	GO:0008009;chemokine activity|GO:0042056;chemoattractant activity|GO:0004871;signal transducer activity	GO:0006874;cellular calcium ion homeostasis|GO:0006935;chemotaxis|GO:0006955;immune response|GO:0045069;regulation of viral genome replication|GO:0006928;cell motion|GO:0007010;cytoskeleton organization|GO:0007267;cell-cell signaling|GO:0006954;inflammatory response|GO:0006887;exocytosis|GO:0007165;signal transduction|GO:0007186;G-protein coupled receptor protein signaling pathway	GO:0005625;soluble fraction|GO:0005576;extracellular region|GO:0005615;extracellular space	Cytokines_geneOntology
CCL3L3	GO:0008009;chemokine activity	GO:0006935;chemotaxis|GO:0006955;immune response|GO:0008285;negative regulation of cell proliferation|GO:0006954;inflammatory response	GO:0005576;extracellular region|GO:0005615;extracellular space	Cytokines_geneOntology
CCL4	GO:0004716;receptor signaling protein tyrosine kinase activity|GO:0008009;chemokine activity	GO:0006928;cell motion|GO:0007163;establishment or maintenance of cell polarity|GO:0019079;viral genome replication|GO:0006954;inflammatory response|GO:0007155;cell adhesion|GO:0006935;chemotaxis|GO:0006955;immune response|GO:0007267;cell-cell signaling|GO:0009615;response to virus|GO:0007165;signal transduction	GO:0005615;extracellular space|GO:0005576;extracellular region	Cytokines_geneOntology
CCL4L1	GO:0008009;chemokine activity	GO:0006954;inflammatory response|GO:0006935;chemotaxis|GO:0006955;immune response	GO:0005576;extracellular region|GO:0005615;extracellular space	Cytokines_geneOntology
CCL5	GO:0008009;chemokine activity|GO:0042056;chemoattractant activity|GO:0004871;signal transducer activity	GO:0045071;negative regulation of viral genome replication|GO:0006935;chemotaxis|GO:0006968;cellular defense response|GO:0006874;cellular calcium ion homeostasis|GO:0009615;response to virus|GO:0034612;response to tumor necrosis factor|GO:0006887;exocytosis|GO:0006928;cell motion|GO:0006954;inflammatory response|GO:0007165;signal transduction|GO:0006979;response to oxidative stress|GO:0007267;cel…	GO:0005576;extracellular region|GO:0005737;cytoplasm|GO:0005615;extracellular space	Cytokines_geneOntology
CCL7	GO:0008009;chemokine activity|GO:0008201;heparin binding	GO:0007267;cell-cell signaling|GO:0006954;inflammatory response|GO:0006955;immune response|GO:0006874;cellular calcium ion homeostasis|GO:0006935;chemotaxis|GO:0007165;signal transduction	GO:0005576;extracellular region|GO:0005615;extracellular space	Cytokines_geneOntology
CCL8	GO:0008201;heparin binding|GO:0004871;signal transducer activity|GO:0008009;chemokine activity	GO:0006935;chemotaxis|GO:0006955;immune response|GO:0006816;calcium ion transport|GO:0007165;signal transduction|GO:0007267;cell-cell signaling|GO:0006954;inflammatory response|GO:0006887;exocytosis|GO:0009615;response to virus	GO:0005576;extracellular region|GO:0005615;extracellular space	Cytokines_geneOntology
CD320	GO:0003674;molecular_function|GO:0008083;growth factor activity	GO:0001558;regulation of cell growth	GO:0016021;integral to membrane|GO:0016020;membrane|GO:0005575;cellular_component|GO:0005783;endoplasmic reticulum	Cytokines_geneOntology
CD40LG	GO:0005174;CD40 receptor binding|GO:0005125;cytokine activity|GO:0005164;tumor necrosis factor receptor binding	GO:0032735;positive regulation of interleukin-12 production|GO:0045190;isotype switching|GO:0042100;B cell proliferation|GO:0007159;leukocyte adhesion|GO:0006916;anti-apoptosis|GO:0006954;inflammatory response|GO:0030168;platelet activation|GO:0006955;immune response	GO:0005886;plasma membrane|GO:0005625;soluble fraction|GO:0005615;extracellular space|GO:0005576;extracellular region|GO:0005887;integral to plasma membrane	Cytokines_geneOntology
CD70	GO:0005125;cytokine activity|GO:0005164;tumor necrosis factor receptor binding	GO:0007165;signal transduction|GO:0008283;cell proliferation|GO:0006917;induction of apoptosis|GO:0006955;immune response|GO:0007267;cell-cell signaling	GO:0005886;plasma membrane|GO:0005615;extracellular space|GO:0005887;integral to plasma membrane|GO:0000299;integral to membrane of membrane fraction	Cytokines_geneOntology
CECR1	GO:0019239;deaminase activity|GO:0016787;hydrolase activity|GO:0008083;growth factor activity	GO:0007275;multicellular organismal development|GO:0009168;purine ribonucleoside monophosphate biosynthetic process	GO:0005794;Golgi apparatus|GO:0005576;extracellular region|GO:0005615;extracellular space	Cytokines_geneOntology
CER1	GO:0005515;protein binding|GO:0003674;molecular_function|GO:0005125;cytokine activity	GO:0008150;biological_process|GO:0030514;negative regulation of BMP signaling pathway|GO:0042074;cell migration involved in gastrulation|GO:0009948;anterior/posterior axis specification|GO:0008285;negative regulation of cell proliferation	GO:0005576;extracellular region|GO:0005615;extracellular space	Cytokines_geneOntology
CGA	GO:0005179;hormone activity	GO:0006590;thyroid hormone generation|GO:0030878;thyroid gland development|GO:0046621;negative regulation of organ growth|GO:0046884;follicle-stimulating hormone secretion|GO:0007165;signal transduction|GO:0007267;cell-cell signaling|GO:0008406;gonad development|GO:0048589;developmental growth|GO:0032275;luteinizing hormone secretion|GO:0032870;cellular response to hormone stimulus	GO:0005576;extracellular region|GO:0005625;soluble fraction	Cytokines_geneOntology
CGB	GO:0005179;hormone activity	GO:0007292;female gamete generation|GO:0007267;cell-cell signaling|GO:0006915;apoptosis|GO:0007165;signal transduction	GO:0005576;extracellular region|GO:0005625;soluble fraction	Cytokines_geneOntology
CGB2	GO:0005179;hormone activity		GO:0005576;extracellular region	Cytokines_geneOntology
CHGA	GO:0005509;calcium ion binding	GO:0008217;regulation of blood pressure	GO:0005576;extracellular region	Cytokines_geneOntology
CHGB	GO:0005179;hormone activity|GO:0005515;protein binding		GO:0005576;extracellular region	Cytokines_geneOntology
CKLF	GO:0008009;chemokine activity	GO:0006935;chemotaxis|GO:0008283;cell proliferation|GO:0048247;lymphocyte chemotaxis|GO:0032940;secretion by cell|GO:0048246;macrophage chemotaxis|GO:0030593;neutrophil chemotaxis	GO:0005576;extracellular region|GO:0016020;membrane|GO:0005615;extracellular space|GO:0016021;integral to membrane	Cytokines_geneOntology
CLCF1	GO:0008083;growth factor activity|GO:0005125;cytokine activity	GO:0019221;cytokine-mediated signaling pathway|GO:0042517;positive regulation of tyrosine phosphorylation of Stat3 protein|GO:0007259;JAK-STAT cascade|GO:0043066;negative regulation of apoptosis|GO:0030183;B cell differentiation	GO:0005576;extracellular region|GO:0005615;extracellular space	Cytokines_geneOntology
CLEC11A	GO:0008083;growth factor activity|GO:0005529;sugar binding|GO:0005488;binding	GO:0008284;positive regulation of cell proliferation	GO:0005576;extracellular region|GO:0005737;cytoplasm	Cytokines_geneOntology
CMA1	GO:0004252;serine-type endopeptidase activity|GO:0008233;peptidase activity	GO:0006508;proteolysis|GO:0050727;regulation of inflammatory response|GO:0050720;interleukin-1 beta biosynthetic process	GO:0005622;intracellular|GO:0005576;extracellular region	Cytokines_geneOntology
CMTM1	GO:0005125;cytokine activity	GO:0006935;chemotaxis	GO:0016021;integral to membrane|GO:0005615;extracellular space|GO:0016020;membrane	Cytokines_geneOntology
CMTM2	GO:0005125;cytokine activity	GO:0006935;chemotaxis	GO:0005615;extracellular space|GO:0016020;membrane|GO:0016021;integral to membrane	Cytokines_geneOntology
CMTM3	GO:0005125;cytokine activity	GO:0006935;chemotaxis	GO:0016021;integral to membrane|GO:0005615;extracellular space|GO:0016020;membrane	Cytokines_geneOntology
CMTM4	GO:0005125;cytokine activity	GO:0006935;chemotaxis	GO:0016021;integral to membrane|GO:0016020;membrane|GO:0005615;extracellular space	Cytokines_geneOntology
CMTM5	GO:0005125;cytokine activity	GO:0006935;chemotaxis	GO:0005615;extracellular space|GO:0016020;membrane|GO:0016021;integral to membrane	Cytokines_geneOntology
CMTM6	GO:0005125;cytokine activity	GO:0006935;chemotaxis	GO:0016021;integral to membrane|GO:0005615;extracellular space|GO:0016020;membrane	Cytokines_geneOntology
CMTM7	GO:0005125;cytokine activity	GO:0006935;chemotaxis	GO:0016021;integral to membrane|GO:0016020;membrane|GO:0005615;extracellular space	Cytokines_geneOntology
CMTM8	GO:0005125;cytokine activity	GO:0006935;chemotaxis	GO:0016020;membrane|GO:0005615;extracellular space|GO:0016021;integral to membrane	Cytokines_geneOntology
CNTF	GO:0005138;interleukin-6 receptor binding|GO:0005127;ciliary neurotrophic factor receptor binding|GO:0005515;protein binding	GO:0007165;signal transduction|GO:0042517;positive regulation of tyrosine phosphorylation of Stat3 protein|GO:0007399;nervous system development|GO:0040007;growth|GO:0007275;multicellular organismal development|GO:0019221;cytokine-mediated signaling pathway|GO:0030154;cell differentiation	GO:0005737;cytoplasm|GO:0005615;extracellular space	Cytokines_geneOntology
CORT	GO:0001664;G-protein-coupled receptor binding|GO:0005184;neuropeptide hormone activity	GO:0007268;synaptic transmission|GO:0007193;inhibition of adenylate cyclase activity by G-protein signaling	GO:0005625;soluble fraction|GO:0005576;extracellular region	Cytokines_geneOntology
CRH	GO:0005184;neuropeptide hormone activity	GO:0030324;lung development|GO:0042322;negative regulation of circadian sleep/wake cycle, REM sleep|GO:0006704;glucocorticoid biosynthetic process|GO:0007611;learning or memory|GO:0051464;positive regulation of cortisol secretion|GO:0007567;parturition|GO:0006954;inflammatory response|GO:0007165;signal transduction|GO:0030325;adrenal gland development|GO:0007268;synaptic transmission|GO:0007565;f…	GO:0005576;extracellular region|GO:0005625;soluble fraction	Cytokines_geneOntology
CSF1	GO:0042803;protein homodimerization activity|GO:0005157;macrophage colony stimulating factor receptor binding|GO:0005125;cytokine activity	GO:0030154;cell differentiation|GO:0030335;positive regulation of cell migration|GO:0032270;positive regulation of cellular protein metabolic process|GO:0045860;positive regulation of protein kinase activity|GO:0032946;positive regulation of mononuclear cell proliferation|GO:0001954;positive regulation of cell-matrix adhesion|GO:0010628;positive regulation of gene expression|GO:0030097;hemopoiesi…	GO:0005576;extracellular region|GO:0016021;integral to membrane|GO:0043235;receptor complex|GO:0005615;extracellular space|GO:0005886;plasma membrane|GO:0048471;perinuclear region of cytoplasm	Cytokines_geneOntology
CSF2	GO:0005129;granulocyte macrophage colony-stimulating factor receptor binding|GO:0005515;protein binding|GO:0005125;cytokine activity	GO:0045740;positive regulation of DNA replication|GO:0045885;positive regulation of survival gene product expression|GO:0006955;immune response|GO:0042523;positive regulation of tyrosine phosphorylation of Stat5 protein|GO:0008284;positive regulation of cell proliferation|GO:0043011;myeloid dendritic cell differentiation|GO:0045918;negative regulation of cytolysis|GO:0043066;negative regulation o…	GO:0005576;extracellular region|GO:0005615;extracellular space	Cytokines_geneOntology
CSF3	GO:0005125;cytokine activity|GO:0005130;granulocyte colony-stimulating factor receptor binding|GO:0019899;enzyme binding	GO:0007275;multicellular organismal development|GO:0006955;immune response|GO:0030851;granulocyte differentiation|GO:0008284;positive regulation of cell proliferation|GO:0019221;cytokine-mediated signaling pathway	GO:0005856;cytoskeleton|GO:0005737;cytoplasm|GO:0005576;extracellular region|GO:0005615;extracellular space	Cytokines_geneOntology
CSH1	GO:0005179;hormone activity	GO:0007165;signal transduction|GO:0007565;female pregnancy	GO:0005576;extracellular region	Cytokines_geneOntology
CSHL1	GO:0005179;hormone activity	GO:0008150;biological_process	GO:0005576;extracellular region	Cytokines_geneOntology
CSPG5	GO:0005515;protein binding|GO:0008083;growth factor activity	GO:0007399;nervous system development|GO:0030154;cell differentiation|GO:0040008;regulation of growth|GO:0046907;intracellular transport|GO:0007275;multicellular organismal development	GO:0005789;endoplasmic reticulum membrane|GO:0005783;endoplasmic reticulum|GO:0005794;Golgi apparatus|GO:0030660;Golgi-associated vesicle membrane|GO:0005886;plasma membrane|GO:0005887;integral to plasma membrane|GO:0005624;membrane fraction	Cytokines_geneOntology
CTF1	GO:0005146;leukemia inhibitory factor receptor binding|GO:0005125;cytokine activity	GO:0008284;positive regulation of cell proliferation|GO:0007267;cell-cell signaling|GO:0007517;muscle organ development|GO:0007399;nervous system development	GO:0005576;extracellular region|GO:0005615;extracellular space	Cytokines_geneOntology
CTGF	GO:0005515;protein binding|GO:0005520;insulin-like growth factor binding|GO:0008083;growth factor activity|GO:0008201;heparin binding|GO:0005178;integrin binding	GO:0001503;ossification|GO:0007229;integrin-mediated signaling pathway|GO:0001502;cartilage condensation|GO:0006260;DNA replication|GO:0001525;angiogenesis|GO:0007155;cell adhesion|GO:0007160;cell-matrix adhesion|GO:0007242;intracellular signaling cascade|GO:0008544;epidermis development|GO:0009611;response to wounding|GO:0030154;cell differentiation|GO:0016477;cell migration|GO:0001558;regulatio…	GO:0005578;proteinaceous extracellular matrix|GO:0005576;extracellular region|GO:0005886;plasma membrane	Cytokines_geneOntology
CTSG	GO:0008233;peptidase activity|GO:0004252;serine-type endopeptidase activity	GO:0006955;immune response|GO:0006508;proteolysis	GO:0009986;cell surface	Cytokines_geneOntology
CX3CL1	GO:0008009;chemokine activity	GO:0019221;cytokine-mediated signaling pathway|GO:0006955;immune response|GO:0007155;cell adhesion|GO:0006935;chemotaxis|GO:0050902;leukocyte adhesive activation|GO:0006952;defense response|GO:0030595;leukocyte chemotaxis|GO:0050729;positive regulation of inflammatory response|GO:0051041;positive regulation of calcium-independent cell-cell adhesion	GO:0005886;plasma membrane|GO:0009986;cell surface|GO:0005576;extracellular region|GO:0016021;integral to membrane|GO:0005615;extracellular space	Cytokines_geneOntology
CXCL1	GO:0008047;enzyme activator activity|GO:0008083;growth factor activity|GO:0008009;chemokine activity	GO:0006935;chemotaxis|GO:0006955;immune response|GO:0030036;actin cytoskeleton organization|GO:0007242;intracellular signaling cascade|GO:0006954;inflammatory response|GO:0007186;G-protein coupled receptor protein signaling pathway|GO:0007399;nervous system development|GO:0008285;negative regulation of cell proliferation	GO:0005576;extracellular region|GO:0005615;extracellular space	Cytokines_geneOntology
CXCL10	GO:0008009;chemokine activity|GO:0008603;cAMP-dependent protein kinase regulator activity	GO:0006955;immune response|GO:0008284;positive regulation of cell proliferation|GO:0007166;cell surface receptor linked signal transduction|GO:0008015;blood circulation|GO:0006954;inflammatory response|GO:0007517;muscle organ development|GO:0006935;chemotaxis|GO:0007267;cell-cell signaling	GO:0005576;extracellular region|GO:0005615;extracellular space	Cytokines_geneOntology
CXCL11	GO:0008009;chemokine activity	GO:0006955;immune response|GO:0007165;signal transduction|GO:0007267;cell-cell signaling|GO:0006954;inflammatory response|GO:0006935;chemotaxis	GO:0005615;extracellular space|GO:0005576;extracellular region	Cytokines_geneOntology
CXCL12	GO:0004871;signal transducer activity|GO:0008083;growth factor activity|GO:0008009;chemokine activity	GO:0006955;immune response|GO:0007155;cell adhesion|GO:0006874;cellular calcium ion homeostasis|GO:0006935;chemotaxis|GO:0009615;response to virus|GO:0007186;G-protein coupled receptor protein signaling pathway|GO:0007165;signal transduction|GO:0008015;blood circulation|GO:0008064;regulation of actin polymerization or depolymerization	GO:0005576;extracellular region|GO:0005615;extracellular space	Cytokines_geneOntology
CXCL13	GO:0008009;chemokine activity	GO:0006955;immune response|GO:0048535;lymph node development|GO:0006954;inflammatory response|GO:0007204;elevation of cytosolic calcium ion concentration|GO:0007267;cell-cell signaling|GO:0006935;chemotaxis	GO:0005615;extracellular space|GO:0005576;extracellular region|GO:0005625;soluble fraction	Cytokines_geneOntology
CXCL14	GO:0008009;chemokine activity	GO:0007165;signal transduction|GO:0006935;chemotaxis|GO:0007267;cell-cell signaling|GO:0006955;immune response	GO:0005576;extracellular region|GO:0005794;Golgi apparatus|GO:0005615;extracellular space	Cytokines_geneOntology
CXCL16	GO:0005041;low-density lipoprotein receptor activity|GO:0008009;chemokine activity|GO:0005044;scavenger receptor activity	GO:0006935;chemotaxis|GO:0030335;positive regulation of cell migration|GO:0048247;lymphocyte chemotaxis|GO:0006898;receptor-mediated endocytosis|GO:0030307;positive regulation of cell growth|GO:0034612;response to tumor necrosis factor|GO:0034341;response to interferon-gamma	GO:0005576;extracellular region|GO:0005886;plasma membrane|GO:0016021;integral to membrane|GO:0005615;extracellular space	Cytokines_geneOntology
CXCL17		GO:0001525;angiogenesis|GO:0006935;chemotaxis|GO:0030154;cell differentiation|GO:0007275;multicellular organismal development	GO:0005576;extracellular region	Cytokines_geneOntology
CXCL2	GO:0008009;chemokine activity	GO:0006935;chemotaxis|GO:0006954;inflammatory response|GO:0006955;immune response	GO:0005625;soluble fraction|GO:0005576;extracellular region|GO:0005615;extracellular space	Cytokines_geneOntology
CXCL3	GO:0008009;chemokine activity|GO:0005515;protein binding	GO:0006935;chemotaxis|GO:0030593;neutrophil chemotaxis|GO:0006954;inflammatory response|GO:0006955;immune response	GO:0005576;extracellular region|GO:0005615;extracellular space	Cytokines_geneOntology
CXCL5	GO:0008009;chemokine activity	GO:0006935;chemotaxis|GO:0007267;cell-cell signaling|GO:0007165;signal transduction|GO:0006955;immune response|GO:0008284;positive regulation of cell proliferation	GO:0005615;extracellular space|GO:0005576;extracellular region	Cytokines_geneOntology
CXCL6	GO:0008009;chemokine activity|GO:0008201;heparin binding	GO:0007267;cell-cell signaling|GO:0006935;chemotaxis|GO:0006954;inflammatory response|GO:0006955;immune response|GO:0007165;signal transduction	GO:0005615;extracellular space|GO:0005576;extracellular region	Cytokines_geneOntology
CXCL9	GO:0008009;chemokine activity	GO:0006935;chemotaxis|GO:0006955;immune response|GO:0006954;inflammatory response|GO:0006968;cellular defense response|GO:0007186;G-protein coupled receptor protein signaling pathway|GO:0007165;signal transduction|GO:0007267;cell-cell signaling	GO:0005615;extracellular space|GO:0005576;extracellular region	Cytokines_geneOntology
CYR61	GO:0005520;insulin-like growth factor binding|GO:0008201;heparin binding	GO:0001569;patterning of blood vessels|GO:0006935;chemotaxis|GO:0008283;cell proliferation|GO:0007155;cell adhesion|GO:0001558;regulation of cell growth|GO:0009653;anatomical structure morphogenesis	GO:0005576;extracellular region	Cytokines_geneOntology
DEFA1		GO:0006955;immune response|GO:0006935;chemotaxis|GO:0009615;response to virus|GO:0042742;defense response to bacterium|GO:0050832;defense response to fungus|GO:0006805;xenobiotic metabolic process	GO:0005615;extracellular space|GO:0005576;extracellular region	Cytokines_geneOntology
DEFA3		GO:0006805;xenobiotic metabolic process|GO:0009615;response to virus|GO:0050832;defense response to fungus|GO:0042742;defense response to bacterium	GO:0005576;extracellular region|GO:0005615;extracellular space	Cytokines_geneOntology
DEFA5		GO:0006805;xenobiotic metabolic process|GO:0050832;defense response to fungus|GO:0042742;defense response to bacterium	GO:0005576;extracellular region|GO:0005615;extracellular space	Cytokines_geneOntology
DEFB1		GO:0045087;innate immune response|GO:0042742;defense response to bacterium|GO:0007186;G-protein coupled receptor protein signaling pathway|GO:0006935;chemotaxis	GO:0005576;extracellular region	Cytokines_geneOntology
DEFB104A		GO:0042742;defense response to bacterium	GO:0005576;extracellular region	Cytokines_geneOntology
DEFB4		GO:0042742;defense response to bacterium|GO:0006955;immune response|GO:0006935;chemotaxis|GO:0007186;G-protein coupled receptor protein signaling pathway	GO:0005576;extracellular region	Cytokines_geneOntology
DKK1	GO:0050750;low-density lipoprotein receptor binding|GO:0004871;signal transducer activity|GO:0008083;growth factor activity|GO:0005515;protein binding	GO:0030326;embryonic limb morphogenesis|GO:0007275;multicellular organismal development|GO:0030178;negative regulation of Wnt receptor signaling pathway|GO:0030900;forebrain development	GO:0005886;plasma membrane|GO:0005576;extracellular region	Cytokines_geneOntology
EBI3	GO:0005515;protein binding|GO:0005125;cytokine activity|GO:0004896;cytokine receptor activity|GO:0045523;interleukin-27 receptor binding	GO:0006959;humoral immune response|GO:0042088;T-helper 1 type immune response|GO:0045078;positive regulation of interferon-gamma biosynthetic process|GO:0046641;positive regulation of alpha-beta T cell proliferation	GO:0005576;extracellular region|GO:0005615;extracellular space|GO:0005886;plasma membrane	Cytokines_geneOntology
EDN1	GO:0031708;endothelin B receptor binding|GO:0005179;hormone activity|GO:0031707;endothelin A receptor binding	GO:0006885;regulation of pH|GO:0007205;activation of protein kinase C activity by G-protein coupled receptor protein signaling pathway|GO:0042474;middle ear morphogenesis|GO:0045321;leukocyte activation|GO:0051899;membrane depolarization|GO:0001569;patterning of blood vessels|GO:0008217;regulation of blood pressure|GO:0010595;positive regulation of endothelial cell migration|GO:0014826;vein smoot…	GO:0005737;cytoplasm|GO:0005576;extracellular region|GO:0005615;extracellular space	Cytokines_geneOntology
EDN2	GO:0031708;endothelin B receptor binding|GO:0005179;hormone activity	GO:0019722;calcium-mediated signaling|GO:0003099;positive regulation of the force of heart contraction by chemical signal|GO:0008284;positive regulation of cell proliferation|GO:0010460;positive regulation of heart rate|GO:0045987;positive regulation of smooth muscle contraction|GO:0019221;cytokine-mediated signaling pathway|GO:0030593;neutrophil chemotaxis|GO:0042116;macrophage activation|GO:004…	GO:0005576;extracellular region|GO:0005615;extracellular space	Cytokines_geneOntology
EDN3	GO:0005179;hormone activity|GO:0031708;endothelin B receptor binding	GO:0010460;positive regulation of heart rate|GO:0043406;positive regulation of MAP kinase activity|GO:0045840;positive regulation of mitosis|GO:0007275;multicellular organismal development|GO:0007605;sensory perception of sound|GO:0019229;regulation of vasoconstriction|GO:0002690;positive regulation of leukocyte chemotaxis|GO:0046887;positive regulation of hormone secretion|GO:0007267;cell-cell s…	GO:0005615;extracellular space|GO:0005625;soluble fraction|GO:0005576;extracellular region	Cytokines_geneOntology
EGF	GO:0005509;calcium ion binding|GO:0005515;protein binding|GO:0008083;growth factor activity	GO:0007165;signal transduction|GO:0006260;DNA replication|GO:0045741;positive regulation of epidermal growth factor receptor activity|GO:0051048;negative regulation of secretion|GO:0021940;positive regulation of granule cell precursor proliferation|GO:0000186;activation of MAPKK activity|GO:0050708;regulation of protein secretion|GO:0007173;epidermal growth factor receptor signaling pathway|GO:00…	GO:0005576;extracellular region|GO:0005886;plasma membrane|GO:0016021;integral to membrane|GO:0005615;extracellular space|GO:0031093;platelet alpha granule lumen	Cytokines_geneOntology
EPGN	GO:0004708;MAP kinase kinase activity|GO:0008083;growth factor activity	GO:0045840;positive regulation of mitosis|GO:0001525;angiogenesis|GO:0050679;positive regulation of epithelial cell proliferation|GO:0000187;activation of MAPK activity|GO:0045741;positive regulation of epidermal growth factor receptor activity	GO:0016020;membrane|GO:0005887;integral to plasma membrane	Cytokines_geneOntology
EPO	GO:0005179;hormone activity|GO:0005515;protein binding|GO:0005128;erythropoietin receptor binding	GO:0001666;response to hypoxia|GO:0042523;positive regulation of tyrosine phosphorylation of Stat5 protein|GO:0043249;erythrocyte maturation|GO:0006357;regulation of transcription from RNA polymerase II promoter|GO:0007165;signal transduction|GO:0007566;embryo implantation|GO:0030218;erythrocyte differentiation|GO:0043193;positive regulation of gene-specific transcription|GO:0045740;positive regu…	GO:0005615;extracellular space|GO:0005576;extracellular region	Cytokines_geneOntology
EREG	GO:0005154;epidermal growth factor receptor binding|GO:0005515;protein binding|GO:0008083;growth factor activity|GO:0046982;protein heterodimerization activity	GO:0001556;oocyte maturation|GO:0007143;female meiosis|GO:0042700;luteinizing hormone signaling pathway|GO:0045840;positive regulation of mitosis|GO:0001550;ovarian cumulus expansion|GO:0009299;mRNA transcription|GO:0043616;keratinocyte proliferation|GO:0045410;positive regulation of interleukin-6 biosynthetic process|GO:0045740;positive regulation of DNA replication|GO:0048661;positive regulatio…	GO:0005886;plasma membrane|GO:0005887;integral to plasma membrane|GO:0005615;extracellular space|GO:0005576;extracellular region	Cytokines_geneOntology
ESM1	GO:0008083;growth factor activity|GO:0005520;insulin-like growth factor binding|GO:0005515;protein binding	GO:0001558;regulation of cell growth|GO:0008150;biological_process	GO:0005576;extracellular region	Cytokines_geneOntology
FAM3B	GO:0005125;cytokine activity	GO:0030073;insulin secretion	GO:0005576;extracellular region|GO:0005615;extracellular space	Cytokines_geneOntology
FAM3C	GO:0005125;cytokine activity	GO:0008150;biological_process	GO:0005576;extracellular region	Cytokines_geneOntology
FAM3D	GO:0005125;cytokine activity	GO:0046676;negative regulation of insulin secretion	GO:0005576;extracellular region	Cytokines_geneOntology
FASLG	GO:0005125;cytokine activity|GO:0005164;tumor necrosis factor receptor binding	GO:0006955;immune response|GO:0008624;induction of apoptosis by extracellular signals|GO:0008633;activation of pro-apoptotic gene products|GO:0007165;signal transduction|GO:0007267;cell-cell signaling|GO:0043123;positive regulation of I-kappaB kinase/NF-kappaB cascade	GO:0005887;integral to plasma membrane|GO:0005886;plasma membrane|GO:0005576;extracellular region|GO:0005615;extracellular space	Cytokines_geneOntology
FGF1	GO:0008083;growth factor activity|GO:0005515;protein binding|GO:0008201;heparin binding	GO:0001759;induction of an organ|GO:0007275;multicellular organismal development|GO:0009653;anatomical structure morphogenesis|GO:0001525;angiogenesis|GO:0050679;positive regulation of epithelial cell proliferation|GO:0030154;cell differentiation|GO:0007165;signal transduction|GO:0008283;cell proliferation|GO:0008543;fibroblast growth factor receptor signaling pathway|GO:0030324;lung development	GO:0005576;extracellular region|GO:0005578;proteinaceous extracellular matrix|GO:0005615;extracellular space	Cytokines_geneOntology
FGF10	GO:0005515;protein binding|GO:0042056;chemoattractant activity|GO:0005104;fibroblast growth factor receptor binding|GO:0008083;growth factor activity|GO:0008201;heparin binding	GO:0009880;embryonic pattern specification|GO:0035108;limb morphogenesis|GO:0042472;inner ear morphogenesis|GO:0043616;keratinocyte proliferation|GO:0051145;smooth muscle cell differentiation|GO:0001759;induction of an organ|GO:0008543;fibroblast growth factor receptor signaling pathway|GO:0030177;positive regulation of Wnt receptor signaling pathway|GO:0048566;embryonic gut development|GO:000006…	GO:0009986;cell surface|GO:0005576;extracellular region|GO:0005615;extracellular space|GO:0005634;nucleus	Cytokines_geneOntology
FGF11	GO:0008083;growth factor activity	GO:0007267;cell-cell signaling|GO:0007165;signal transduction|GO:0007399;nervous system development		Cytokines_geneOntology
FGF12	GO:0008083;growth factor activity	GO:0007507;heart development|GO:0007399;nervous system development|GO:0007165;signal transduction|GO:0007267;cell-cell signaling	GO:0005634;nucleus|GO:0005615;extracellular space	Cytokines_geneOntology
FGF13	GO:0005515;protein binding|GO:0008083;growth factor activity|GO:0030295;protein kinase activator activity	GO:0007267;cell-cell signaling|GO:0000165;MAPKKK cascade|GO:0007165;signal transduction|GO:0007399;nervous system development	GO:0005634;nucleus|GO:0005737;cytoplasm	Cytokines_geneOntology
FGF14	GO:0008083;growth factor activity	GO:0007165;signal transduction|GO:0007399;nervous system development|GO:0007267;cell-cell signaling|GO:0008219;cell death	GO:0005634;nucleus	Cytokines_geneOntology
FGF16	GO:0008083;growth factor activity	GO:0007267;cell-cell signaling|GO:0009266;response to temperature stimulus|GO:0009887;organ morphogenesis|GO:0008152;metabolic process|GO:0008543;fibroblast growth factor receptor signaling pathway|GO:0007165;signal transduction	GO:0005615;extracellular space|GO:0005576;extracellular region	Cytokines_geneOntology
FGF17	GO:0008083;growth factor activity	GO:0007267;cell-cell signaling|GO:0007399;nervous system development|GO:0007165;signal transduction|GO:0008284;positive regulation of cell proliferation|GO:0008543;fibroblast growth factor receptor signaling pathway	GO:0005576;extracellular region|GO:0005615;extracellular space	Cytokines_geneOntology
FGF18	GO:0008083;growth factor activity	GO:0008284;positive regulation of cell proliferation|GO:0002063;chondrocyte development|GO:0030324;lung development|GO:0030949;positive regulation of vascular endothelial growth factor receptor signaling pathway|GO:0007165;signal transduction|GO:0008543;fibroblast growth factor receptor signaling pathway|GO:0001957;intramembranous ossification|GO:0007267;cell-cell signaling|GO:0009653;anatomical …	GO:0005576;extracellular region|GO:0005615;extracellular space|GO:0005730;nucleolus	Cytokines_geneOntology
FGF19	GO:0008083;growth factor activity	GO:0001755;neural crest cell migration|GO:0007399;nervous system development|GO:0007507;heart development	GO:0005576;extracellular region	Cytokines_geneOntology
FGF2	GO:0008201;heparin binding|GO:0005515;protein binding|GO:0008083;growth factor activity	GO:0001934;positive regulation of protein amino acid phosphorylation|GO:0007165;signal transduction|GO:0009887;organ morphogenesis|GO:0021940;positive regulation of granule cell precursor proliferation|GO:0000186;activation of MAPKK activity|GO:0000187;activation of MAPK activity|GO:0007275;multicellular organismal development|GO:0043536;positive regulation of blood vessel endothelial cell migrat…	GO:0005576;extracellular region|GO:0005615;extracellular space	Cytokines_geneOntology
FGF20	GO:0008083;growth factor activity	GO:0007267;cell-cell signaling|GO:0008543;fibroblast growth factor receptor signaling pathway|GO:0007165;signal transduction|GO:0016049;cell growth	GO:0005576;extracellular region|GO:0005625;soluble fraction	Cytokines_geneOntology
FGF21	GO:0008083;growth factor activity	GO:0007267;cell-cell signaling|GO:0007165;signal transduction	GO:0005625;soluble fraction|GO:0005576;extracellular region	Cytokines_geneOntology
FGF22	GO:0008083;growth factor activity	GO:0008543;fibroblast growth factor receptor signaling pathway|GO:0030154;cell differentiation	GO:0009986;cell surface|GO:0005576;extracellular region|GO:0005730;nucleolus|GO:0005615;extracellular space|GO:0005794;Golgi apparatus	Cytokines_geneOntology
FGF23	GO:0008083;growth factor activity	GO:0008543;fibroblast growth factor receptor signaling pathway|GO:0030154;cell differentiation|GO:0030500;regulation of bone mineralization|GO:0030643;cellular phosphate ion homeostasis	GO:0005576;extracellular region|GO:0005615;extracellular space	Cytokines_geneOntology
FGF3	GO:0008083;growth factor activity|GO:0005515;protein binding	GO:0009653;anatomical structure morphogenesis|GO:0001759;induction of an organ|GO:0008543;fibroblast growth factor receptor signaling pathway|GO:0007267;cell-cell signaling|GO:0008283;cell proliferation|GO:0048538;thymus development|GO:0007165;signal transduction	GO:0005576;extracellular region	Cytokines_geneOntology
FGF4	GO:0008201;heparin binding|GO:0008083;growth factor activity	GO:0008543;fibroblast growth factor receptor signaling pathway|GO:0007267;cell-cell signaling|GO:0035116;embryonic hindlimb morphogenesis|GO:0001502;cartilage condensation|GO:0008284;positive regulation of cell proliferation|GO:0042475;odontogenesis of dentine-containing tooth|GO:0043066;negative regulation of apoptosis|GO:0007165;signal transduction|GO:0019827;stem cell maintenance	GO:0005576;extracellular region	Cytokines_geneOntology
FGF5	GO:0008083;growth factor activity	GO:0007267;cell-cell signaling|GO:0008283;cell proliferation|GO:0008543;fibroblast growth factor receptor signaling pathway|GO:0010001;glial cell differentiation|GO:0007399;nervous system development	GO:0005576;extracellular region|GO:0005615;extracellular space	Cytokines_geneOntology
FGF6	GO:0008083;growth factor activity	GO:0008283;cell proliferation|GO:0001525;angiogenesis|GO:0008543;fibroblast growth factor receptor signaling pathway|GO:0007165;signal transduction|GO:0045445;myoblast differentiation|GO:0001502;cartilage condensation|GO:0007267;cell-cell signaling|GO:0007275;multicellular organismal development|GO:0030154;cell differentiation	GO:0005576;extracellular region	Cytokines_geneOntology
FGF7	GO:0008083;growth factor activity	GO:0008543;fibroblast growth factor receptor signaling pathway|GO:0007165;signal transduction|GO:0009611;response to wounding|GO:0008544;epidermis development|GO:0008284;positive regulation of cell proliferation	GO:0005576;extracellular region	Cytokines_geneOntology
FGF8	GO:0008083;growth factor activity	GO:0007275;multicellular organismal development|GO:0007369;gastrulation|GO:0009653;anatomical structure morphogenesis|GO:0007165;signal transduction|GO:0008283;cell proliferation|GO:0008543;fibroblast growth factor receptor signaling pathway	GO:0005576;extracellular region	Cytokines_geneOntology
FGF9	GO:0008201;heparin binding|GO:0008083;growth factor activity	GO:0002062;chondrocyte differentiation|GO:0007267;cell-cell signaling|GO:0001525;angiogenesis|GO:0001649;osteoblast differentiation|GO:0007165;signal transduction|GO:0050679;positive regulation of epithelial cell proliferation|GO:0060045;positive regulation of cardiac muscle cell proliferation|GO:0043410;positive regulation of MAPKKK cascade|GO:0048706;embryonic skeletal system development|GO:004…	GO:0005615;extracellular space|GO:0005576;extracellular region	Cytokines_geneOntology
FIGF	GO:0042803;protein homodimerization activity|GO:0005161;platelet-derived growth factor receptor binding|GO:0043185;vascular endothelial growth factor receptor 3 binding|GO:0008083;growth factor activity	GO:0048010;vascular endothelial growth factor receptor signaling pathway|GO:0001525;angiogenesis|GO:0007275;multicellular organismal development|GO:0008284;positive regulation of cell proliferation|GO:0030154;cell differentiation	GO:0005615;extracellular space|GO:0016020;membrane|GO:0005576;extracellular region|GO:0031093;platelet alpha granule lumen	Cytokines_geneOntology
FIGNL2	GO:0017111;nucleoside-triphosphatase activity|GO:0005524;ATP binding|GO:0000166;nucleotide binding			Cytokines_geneOntology
FLT3LG	GO:0005125;cytokine activity	GO:0007165;signal transduction|GO:0008284;positive regulation of cell proliferation	GO:0005625;soluble fraction|GO:0016021;integral to membrane|GO:0005576;extracellular region|GO:0005615;extracellular space|GO:0005886;plasma membrane	Cytokines_geneOntology
FSHB	GO:0016913;follicle-stimulating hormone activity|GO:0046982;protein heterodimerization activity	GO:0007283;spermatogenesis|GO:0001541;ovarian follicle development|GO:0006701;progesterone biosynthetic process|GO:0007165;signal transduction|GO:0007565;female pregnancy|GO:0007179;transforming growth factor beta receptor signaling pathway|GO:0060011;Sertoli cell proliferation|GO:0007292;female gamete generation	GO:0005625;soluble fraction|GO:0005576;extracellular region	Cytokines_geneOntology
GAL	GO:0005184;neuropeptide hormone activity	GO:0042493;response to drug|GO:0050672;negative regulation of lymphocyte proliferation|GO:0006950;response to stress|GO:0030073;insulin secretion|GO:0008285;negative regulation of cell proliferation|GO:0043627;response to estrogen stimulus|GO:0006954;inflammatory response|GO:0007399;nervous system development|GO:0007631;feeding behavior|GO:0030252;growth hormone secretion|GO:0043065;positive regu…	GO:0005576;extracellular region|GO:0005737;cytoplasm|GO:0005794;Golgi apparatus|GO:0030141;secretory granule	Cytokines_geneOntology
GALP	GO:0005179;hormone activity	GO:0008150;biological_process|GO:0007218;neuropeptide signaling pathway	GO:0005576;extracellular region	Cytokines_geneOntology
GAST	GO:0005179;hormone activity|GO:0005515;protein binding	GO:0007165;signal transduction	GO:0005576;extracellular region	Cytokines_geneOntology
GCG	GO:0005179;hormone activity	GO:0007186;G-protein coupled receptor protein signaling pathway|GO:0008283;cell proliferation|GO:0007165;signal transduction|GO:0009755;hormone-mediated signaling|GO:0050796;regulation of insulin secretion|GO:0007631;feeding behavior	GO:0005576;extracellular region|GO:0005625;soluble fraction	Cytokines_geneOntology
GDF1	GO:0008083;growth factor activity|GO:0005125;cytokine activity		GO:0005576;extracellular region|GO:0005615;extracellular space	Cytokines_geneOntology
GDF10	GO:0005125;cytokine activity|GO:0008083;growth factor activity	GO:0001501;skeletal system development|GO:0007179;transforming growth factor beta receptor signaling pathway	GO:0005615;extracellular space|GO:0005576;extracellular region	Cytokines_geneOntology
GDF11	GO:0005515;protein binding|GO:0008083;growth factor activity|GO:0005125;cytokine activity	GO:0007399;nervous system development|GO:0001501;skeletal system development|GO:0008285;negative regulation of cell proliferation|GO:0031016;pancreas development|GO:0048593;camera-type eye morphogenesis|GO:0001657;ureteric bud development|GO:0009887;organ morphogenesis|GO:0040007;growth|GO:0048469;cell maturation|GO:0007498;mesoderm development|GO:0021512;spinal cord anterior/posterior patterning…	GO:0005576;extracellular region|GO:0005615;extracellular space	Cytokines_geneOntology
GDF15	GO:0008083;growth factor activity|GO:0005125;cytokine activity	GO:0007267;cell-cell signaling|GO:0007165;signal transduction|GO:0007179;transforming growth factor beta receptor signaling pathway	GO:0005615;extracellular space|GO:0005576;extracellular region|GO:0005794;Golgi apparatus	Cytokines_geneOntology
GDF2	GO:0005515;protein binding|GO:0005125;cytokine activity|GO:0008083;growth factor activity	GO:0030308;negative regulation of cell growth|GO:0030509;BMP signaling pathway|GO:0040007;growth|GO:0045941;positive regulation of transcription|GO:0010596;negative regulation of endothelial cell migration|GO:0032924;activin receptor signaling pathway	GO:0005576;extracellular region|GO:0005615;extracellular space	Cytokines_geneOntology
GDF3	GO:0008083;growth factor activity|GO:0005125;cytokine activity	GO:0002021;response to dietary excess	GO:0005615;extracellular space|GO:0005576;extracellular region	Cytokines_geneOntology
GDF5	GO:0008083;growth factor activity|GO:0005515;protein binding|GO:0005125;cytokine activity	GO:0035129;post-embryonic hindlimb morphogenesis|GO:0042981;regulation of apoptosis|GO:0007267;cell-cell signaling|GO:0035136;forelimb morphogenesis|GO:0040007;growth|GO:0007179;transforming growth factor beta receptor signaling pathway|GO:0030326;embryonic limb morphogenesis|GO:0032332;positive regulation of chondrocyte differentiation|GO:0040014;regulation of multicellular organism growth	GO:0005615;extracellular space|GO:0005576;extracellular region	Cytokines_geneOntology
GDF6	GO:0005125;cytokine activity|GO:0008083;growth factor activity	GO:0045941;positive regulation of transcription|GO:0032924;activin receptor signaling pathway|GO:0040007;growth|GO:0030509;BMP signaling pathway	GO:0005615;extracellular space|GO:0005576;extracellular region	Cytokines_geneOntology
GDF7	GO:0005515;protein binding|GO:0008083;growth factor activity|GO:0005125;cytokine activity	GO:0032924;activin receptor signaling pathway|GO:0040007;growth|GO:0045941;positive regulation of transcription|GO:0045165;cell fate commitment|GO:0007411;axon guidance|GO:0030509;BMP signaling pathway	GO:0005615;extracellular space|GO:0005576;extracellular region	Cytokines_geneOntology
GDF9	GO:0008083;growth factor activity|GO:0005125;cytokine activity	GO:0007179;transforming growth factor beta receptor signaling pathway|GO:0007292;female gamete generation|GO:0030308;negative regulation of cell growth|GO:0001555;oocyte growth	GO:0005615;extracellular space|GO:0005576;extracellular region	Cytokines_geneOntology
GDNF	GO:0042803;protein homodimerization activity|GO:0008083;growth factor activity	GO:0033603;positive regulation of dopamine secretion|GO:0006916;anti-apoptosis|GO:0031175;neuron projection development|GO:0007165;signal transduction|GO:0001755;neural crest cell migration|GO:0010552;positive regulation of specific transcription from RNA polymerase II promoter|GO:0007399;nervous system development|GO:0043524;negative regulation of neuron apoptosis|GO:0008344;adult locomotory beh…	GO:0005576;extracellular region	Cytokines_geneOntology
GH1	GO:0008083;growth factor activity|GO:0005148;prolactin receptor binding|GO:0005131;growth hormone receptor binding|GO:0005515;protein binding	GO:0043406;positive regulation of MAP kinase activity|GO:0014068;positive regulation of phosphoinositide 3-kinase cascade|GO:0015758;glucose transport|GO:0040018;positive regulation of multicellular organism growth|GO:0042523;positive regulation of tyrosine phosphorylation of Stat5 protein|GO:0043568;positive regulation of insulin-like growth factor receptor signaling pathway|GO:0046427;positive …	GO:0005576;extracellular region|GO:0005615;extracellular space	Cytokines_geneOntology
GH2	GO:0005179;hormone activity		GO:0005576;extracellular region	Cytokines_geneOntology
GHRH	GO:0016608;growth hormone-releasing hormone activity|GO:0031770;growth hormone-releasing hormone receptor binding	GO:0007204;elevation of cytosolic calcium ion concentration|GO:0046005;positive regulation of circadian sleep/wake cycle, REM sleep|GO:0019933;cAMP-mediated signaling|GO:0021984;adenohypophysis development|GO:0007189;activation of adenylate cyclase activity by G-protein signaling pathway|GO:0030819;positive regulation of cAMP biosynthetic process|GO:0043568;positive regulation of insulin-like gro…	GO:0043195;terminal button|GO:0005576;extracellular region|GO:0005615;extracellular space	Cytokines_geneOntology
GHRL	GO:0016608;growth hormone-releasing hormone activity|GO:0030296;protein tyrosine kinase activator activity|GO:0031768;ghrelin receptor binding	GO:0007204;elevation of cytosolic calcium ion concentration|GO:0016525;negative regulation of angiogenesis|GO:0042127;regulation of cell proliferation|GO:0043066;negative regulation of apoptosis|GO:0042322;negative regulation of circadian sleep/wake cycle, REM sleep|GO:0008154;actin polymerization or depolymerization|GO:0008343;adult feeding behavior|GO:0032024;positive regulation of insulin secr…	GO:0005576;extracellular region|GO:0005615;extracellular space|GO:0030424;axon	Cytokines_geneOntology
GIP	GO:0005179;hormone activity	GO:0007165;signal transduction	GO:0005576;extracellular region|GO:0005625;soluble fraction	Cytokines_geneOntology
GKN1	GO:0008083;growth factor activity|GO:0003674;molecular_function	GO:0007586;digestion|GO:0008284;positive regulation of cell proliferation	GO:0005576;extracellular region|GO:0030141;secretory granule	Cytokines_geneOntology
GMFB	GO:0003779;actin binding|GO:0004860;protein kinase inhibitor activity|GO:0008083;growth factor activity|GO:0004871;signal transducer activity|GO:0008047;enzyme activator activity	GO:0007165;signal transduction|GO:0006468;protein amino acid phosphorylation|GO:0007399;nervous system development	GO:0005622;intracellular|GO:0005634;nucleus|GO:0005730;nucleolus|GO:0005739;mitochondrion	Cytokines_geneOntology
GMFG	GO:0004860;protein kinase inhibitor activity|GO:0003779;actin binding|GO:0008047;enzyme activator activity|GO:0008083;growth factor activity	GO:0006468;protein amino acid phosphorylation	GO:0005634;nucleus|GO:0005730;nucleolus|GO:0005739;mitochondrion|GO:0005622;intracellular	Cytokines_geneOntology
GNRH1	GO:0005183;gonadotropin hormone-releasing hormone activity	GO:0008285;negative regulation of cell proliferation|GO:0045471;response to ethanol|GO:0007267;cell-cell signaling|GO:0010468;regulation of gene expression|GO:0007165;signal transduction|GO:0007275;multicellular organismal development|GO:0048545;response to steroid hormone stimulus	GO:0005625;soluble fraction|GO:0005576;extracellular region	Cytokines_geneOntology
GNRH2	GO:0005179;hormone activity	GO:0007165;signal transduction|GO:0007275;multicellular organismal development	GO:0005576;extracellular region|GO:0005625;soluble fraction	Cytokines_geneOntology
GPHA2	GO:0005179;hormone activity		GO:0005576;extracellular region	Cytokines_geneOntology
GPHB5	GO:0005179;hormone activity		GO:0005576;extracellular region	Cytokines_geneOntology
GPI	GO:0008083;growth factor activity|GO:0016853;isomerase activity|GO:0004347;glucose-6-phosphate isomerase activity|GO:0005515;protein binding|GO:0005125;cytokine activity	GO:0006096;glycolysis|GO:0007599;hemostasis|GO:0006094;gluconeogenesis|GO:0006959;humoral immune response|GO:0005975;carbohydrate metabolic process	GO:0005615;extracellular space|GO:0005737;cytoplasm	Cytokines_geneOntology
GREM1	GO:0005515;protein binding|GO:0005125;cytokine activity	GO:0007275;multicellular organismal development|GO:0007399;nervous system development	GO:0005576;extracellular region|GO:0005615;extracellular space	Cytokines_geneOntology
GREM2	GO:0005125;cytokine activity	GO:0030509;BMP signaling pathway	GO:0005615;extracellular space|GO:0005576;extracellular region	Cytokines_geneOntology
GRN	GO:0005125;cytokine activity|GO:0008083;growth factor activity	GO:0007165;signal transduction	GO:0005615;extracellular space|GO:0005576;extracellular region	Cytokines_geneOntology
GRP	GO:0005184;neuropeptide hormone activity|GO:0005102;receptor binding	GO:0007165;signal transduction|GO:0007218;neuropeptide signaling pathway	GO:0005576;extracellular region|GO:0005615;extracellular space	Cytokines_geneOntology
GUCA2A	GO:0005179;hormone activity|GO:0030250;guanylate cyclase activator activity	GO:0007165;signal transduction	GO:0005576;extracellular region	Cytokines_geneOntology
HAMP	GO:0005179;hormone activity	GO:0006805;xenobiotic metabolic process|GO:0006955;immune response|GO:0006879;cellular iron ion homeostasis|GO:0050832;defense response to fungus|GO:0042742;defense response to bacterium	GO:0005576;extracellular region	Cytokines_geneOntology
HBEGF	GO:0005154;epidermal growth factor receptor binding|GO:0008083;growth factor activity|GO:0008201;heparin binding|GO:0004872;receptor activity	GO:0048661;positive regulation of smooth muscle cell proliferation|GO:0051549;positive regulation of keratinocyte migration|GO:0007165;signal transduction|GO:0035313;wound healing, spreading of epidermal cells|GO:0007173;epidermal growth factor receptor signaling pathway|GO:0007517;muscle organ development|GO:0008016;regulation of heart contraction	GO:0005886;plasma membrane|GO:0005615;extracellular space|GO:0005887;integral to plasma membrane|GO:0009986;cell surface|GO:0005576;extracellular region	Cytokines_geneOntology
HDGF	GO:0000166;nucleotide binding|GO:0008083;growth factor activity|GO:0003677;DNA binding|GO:0008201;heparin binding	GO:0006355;regulation of transcription, DNA-dependent|GO:0008283;cell proliferation|GO:0007165;signal transduction|GO:0006350;transcription	GO:0005634;nucleus|GO:0005737;cytoplasm|GO:0005615;extracellular space	Cytokines_geneOntology
HDGFRP3	GO:0008083;growth factor activity	GO:0008283;cell proliferation	GO:0005737;cytoplasm|GO:0005634;nucleus	Cytokines_geneOntology
HGF	GO:0003824;catalytic activity|GO:0008083;growth factor activity|GO:0004252;serine-type endopeptidase activity|GO:0005515;protein binding	GO:0000187;activation of MAPK activity|GO:0006508;proteolysis|GO:0000902;cell morphogenesis|GO:0007067;mitosis|GO:0048012;hepatocyte growth factor receptor signaling pathway|GO:0001837;epithelial to mesenchymal transition|GO:0001889;liver development|GO:0006916;anti-apoptosis|GO:0051450;myoblast proliferation	GO:0005576;extracellular region|GO:0031093;platelet alpha granule lumen	Cytokines_geneOntology
HTN3	GO:0005515;protein binding|GO:0046872;metal ion binding	GO:0050832;defense response to fungus|GO:0006805;xenobiotic metabolic process|GO:0001503;ossification|GO:0042742;defense response to bacterium	GO:0005576;extracellular region	Cytokines_geneOntology
IAPP	GO:0005179;hormone activity	GO:0006915;apoptosis|GO:0045596;negative regulation of cell differentiation|GO:0007165;signal transduction|GO:0045779;negative regulation of bone resorption|GO:0019233;sensory perception of pain|GO:0007267;cell-cell signaling	GO:0043025;cell soma|GO:0005576;extracellular region|GO:0005625;soluble fraction	Cytokines_geneOntology
IFNA10	GO:0005125;cytokine activity|GO:0005126;hematopoietin/interferon-class (D200-domain) cytokine receptor binding	GO:0006952;defense response|GO:0009615;response to virus	GO:0005576;extracellular region|GO:0005615;extracellular space	Cytokines_geneOntology
IFNA13	GO:0005125;cytokine activity|GO:0005132;interferon-alpha/beta receptor binding	GO:0006952;defense response|GO:0009615;response to virus	GO:0005615;extracellular space|GO:0005576;extracellular region	Cytokines_geneOntology
IFNA14	GO:0005126;hematopoietin/interferon-class (D200-domain) cytokine receptor binding|GO:0005125;cytokine activity	GO:0006952;defense response|GO:0009615;response to virus	GO:0005576;extracellular region|GO:0005615;extracellular space	Cytokines_geneOntology
IFNA16	GO:0005125;cytokine activity|GO:0005132;interferon-alpha/beta receptor binding	GO:0009615;response to virus|GO:0006952;defense response	GO:0005576;extracellular region|GO:0005615;extracellular space	Cytokines_geneOntology
IFNA17	GO:0005132;interferon-alpha/beta receptor binding|GO:0005125;cytokine activity	GO:0009615;response to virus|GO:0006952;defense response	GO:0005576;extracellular region|GO:0005615;extracellular space	Cytokines_geneOntology
IFNA2	GO:0005125;cytokine activity|GO:0005132;interferon-alpha/beta receptor binding	GO:0007267;cell-cell signaling|GO:0009615;response to virus|GO:0006954;inflammatory response|GO:0007166;cell surface receptor linked signal transduction|GO:0006917;induction of apoptosis	GO:0005576;extracellular region|GO:0005615;extracellular space	Cytokines_geneOntology
IFNA21	GO:0005125;cytokine activity|GO:0005126;hematopoietin/interferon-class (D200-domain) cytokine receptor binding	GO:0009615;response to virus|GO:0006952;defense response	GO:0005576;extracellular region|GO:0005615;extracellular space	Cytokines_geneOntology
IFNA4	GO:0005132;interferon-alpha/beta receptor binding|GO:0005125;cytokine activity	GO:0009615;response to virus|GO:0006952;defense response	GO:0005576;extracellular region|GO:0005615;extracellular space	Cytokines_geneOntology
IFNA5	GO:0005125;cytokine activity|GO:0005126;hematopoietin/interferon-class (D200-domain) cytokine receptor binding	GO:0006952;defense response|GO:0009615;response to virus	GO:0005615;extracellular space|GO:0005576;extracellular region	Cytokines_geneOntology
IFNA6	GO:0005126;hematopoietin/interferon-class (D200-domain) cytokine receptor binding|GO:0005125;cytokine activity	GO:0006952;defense response|GO:0009615;response to virus	GO:0005576;extracellular region|GO:0005615;extracellular space	Cytokines_geneOntology
IFNA7	GO:0005125;cytokine activity|GO:0005132;interferon-alpha/beta receptor binding	GO:0006952;defense response|GO:0007267;cell-cell signaling|GO:0009615;response to virus	GO:0005615;extracellular space|GO:0005576;extracellular region	Cytokines_geneOntology
IFNA8	GO:0005125;cytokine activity|GO:0005126;hematopoietin/interferon-class (D200-domain) cytokine receptor binding	GO:0009615;response to virus|GO:0006952;defense response	GO:0005576;extracellular region|GO:0005615;extracellular space	Cytokines_geneOntology
IFNB1	GO:0003714;transcription corepressor activity|GO:0005132;interferon-alpha/beta receptor binding|GO:0005125;cytokine activity	GO:0008285;negative regulation of cell proliferation|GO:0045089;positive regulation of innate immune response|GO:0045343;regulation of MHC class I biosynthetic process|GO:0046597;negative regulation of virion penetration into host cell|GO:0006919;activation of caspase activity|GO:0006917;induction of apoptosis|GO:0032897;negative regulation of viral transcription|GO:0007166;cell surface receptor …	GO:0005576;extracellular region|GO:0005615;extracellular space	Cytokines_geneOntology
IFNE	GO:0005126;hematopoietin/interferon-class (D200-domain) cytokine receptor binding|GO:0005125;cytokine activity	GO:0006952;defense response|GO:0009615;response to virus	GO:0005615;extracellular space|GO:0005576;extracellular region	Cytokines_geneOntology
IFNG	GO:0005133;interferon-gamma receptor binding|GO:0005125;cytokine activity	GO:0000060;protein import into nucleus, translocation|GO:0034393;positive regulation of smooth muscle cell apoptosis|GO:0045410;positive regulation of interleukin-6 biosynthetic process|GO:0050718;positive regulation of interleukin-1 beta secretion|GO:0007050;cell cycle arrest|GO:0030968;endoplasmic reticulum unfolded protein response|GO:0045429;positive regulation of nitric oxide biosynthetic pr…	GO:0005615;extracellular space|GO:0005576;extracellular region	Cytokines_geneOntology
IFNK	GO:0005125;cytokine activity|GO:0005132;interferon-alpha/beta receptor binding	GO:0008285;negative regulation of cell proliferation|GO:0009615;response to virus|GO:0019221;cytokine-mediated signaling pathway|GO:0030101;natural killer cell activation|GO:0006952;defense response|GO:0045089;positive regulation of innate immune response|GO:0045449;regulation of transcription	GO:0005576;extracellular region|GO:0005615;extracellular space	Cytokines_geneOntology
IFNW1	GO:0005125;cytokine activity|GO:0005126;hematopoietin/interferon-class (D200-domain) cytokine receptor binding	GO:0006952;defense response|GO:0007050;cell cycle arrest|GO:0009615;response to virus	GO:0005576;extracellular region|GO:0005615;extracellular space	Cytokines_geneOntology
IGF1	GO:0005158;insulin receptor binding|GO:0008083;growth factor activity|GO:0005159;insulin-like growth factor receptor binding|GO:0005179;hormone activity|GO:0005515;protein binding	GO:0006260;DNA replication|GO:0007165;signal transduction|GO:0007517;muscle organ development|GO:0014834;satellite cell maintenance involved in skeletal muscle regeneration|GO:0030104;water homeostasis|GO:0030166;proteoglycan biosynthetic process|GO:0045445;myoblast differentiation|GO:0045944;positive regulation of transcription from RNA polymerase II promoter|GO:0048661;positive regulation of sm…	GO:0016942;insulin-like growth factor binding protein complex|GO:0005576;extracellular region|GO:0031093;platelet alpha granule lumen	Cytokines_geneOntology
IGF2	GO:0005179;hormone activity|GO:0005158;insulin receptor binding|GO:0005515;protein binding|GO:0005159;insulin-like growth factor receptor binding|GO:0008083;growth factor activity	GO:0006349;genetic imprinting|GO:0008283;cell proliferation|GO:0007275;multicellular organismal development|GO:0008286;insulin receptor signaling pathway|GO:0001501;skeletal system development|GO:0032583;regulation of gene-specific transcription|GO:0009887;organ morphogenesis	GO:0005576;extracellular region|GO:0005615;extracellular space	Cytokines_geneOntology
IL10	GO:0005125;cytokine activity|GO:0005141;interleukin-10 receptor binding|GO:0005515;protein binding	GO:0042092;T-helper 2 type immune response|GO:0002237;response to molecule of bacterial origin|GO:0030595;leukocyte chemotaxis|GO:0045355;negative regulation of interferon-alpha biosynthetic process|GO:0050715;positive regulation of cytokine secretion|GO:0006916;anti-apoptosis|GO:0032800;receptor biosynthetic process|GO:0042742;defense response to bacterium|GO:0030886;negative regulation of myelo…	GO:0005576;extracellular region|GO:0005615;extracellular space	Cytokines_geneOntology
IL11	GO:0005125;cytokine activity|GO:0005142;interleukin-11 receptor binding	GO:0045944;positive regulation of transcription from RNA polymerase II promoter|GO:0050731;positive regulation of peptidyl-tyrosine phosphorylation|GO:0030183;B cell differentiation|GO:0033138;positive regulation of peptidyl-serine phosphorylation|GO:0043410;positive regulation of MAPKKK cascade|GO:0030219;megakaryocyte differentiation|GO:0007267;cell-cell signaling|GO:0030168;platelet activation…	GO:0005576;extracellular region|GO:0005615;extracellular space	Cytokines_geneOntology
IL12A	GO:0042163;interleukin-12 beta subunit binding|GO:0005125;cytokine activity|GO:0005143;interleukin-12 receptor binding|GO:0045513;interleukin-27 binding|GO:0046982;protein heterodimerization activity|GO:0005515;protein binding	GO:0001916;positive regulation of T cell mediated cytotoxicity|GO:0034393;positive regulation of smooth muscle cell apoptosis|GO:0045785;positive regulation of cell adhesion|GO:0032496;response to lipopolysaccharide|GO:0050830;defense response to Gram-positive bacterium|GO:0032729;positive regulation of interferon-gamma production|GO:0042102;positive regulation of T cell proliferation|GO:0048662;…	GO:0005576;extracellular region|GO:0043514;interleukin-12 complex	Cytokines_geneOntology
IL12B	GO:0046982;protein heterodimerization activity|GO:0004871;signal transducer activity|GO:0005515;protein binding|GO:0042803;protein homodimerization activity|GO:0042164;interleukin-12 alpha subunit binding|GO:0005143;interleukin-12 receptor binding|GO:0005125;cytokine activity|GO:0004896;cytokine receptor activity	GO:0002860;positive regulation of natural killer cell mediated cytotoxicity directed against tumor cell target|GO:0007050;cell cycle arrest|GO:0016477;cell migration|GO:0032816;positive regulation of natural killer cell activation|GO:0042035;regulation of cytokine biosynthetic process|GO:0045078;positive regulation of interferon-gamma biosynthetic process|GO:0007166;cell surface receptor linked s…	GO:0016020;membrane|GO:0005576;extracellular region|GO:0043514;interleukin-12 complex	Cytokines_geneOntology
IL13	GO:0005515;protein binding|GO:0005144;interleukin-13 receptor binding|GO:0005125;cytokine activity	GO:0006928;cell motion|GO:0006955;immune response|GO:0006954;inflammatory response|GO:0007165;signal transduction|GO:0007267;cell-cell signaling	GO:0005576;extracellular region|GO:0005625;soluble fraction|GO:0005615;extracellular space	Cytokines_geneOntology
IL15	GO:0005515;protein binding|GO:0004871;signal transducer activity|GO:0005126;hematopoietin/interferon-class (D200-domain) cytokine receptor binding|GO:0005125;cytokine activity	GO:0007165;signal transduction|GO:0007267;cell-cell signaling|GO:0008284;positive regulation of cell proliferation|GO:0006955;immune response	GO:0005794;Golgi apparatus|GO:0005887;integral to plasma membrane|GO:0005737;cytoplasm|GO:0005768;endosome|GO:0005576;extracellular region|GO:0005634;nucleus|GO:0005615;extracellular space|GO:0005624;membrane fraction	Cytokines_geneOntology
IL16	GO:0005515;protein binding|GO:0005125;cytokine activity	GO:0006955;immune response|GO:0006935;chemotaxis	GO:0005576;extracellular region|GO:0005615;extracellular space	Cytokines_geneOntology
IL17A	GO:0005125;cytokine activity	GO:0006915;apoptosis|GO:0006955;immune response|GO:0045944;positive regulation of transcription from RNA polymerase II promoter|GO:0006486;protein amino acid glycosylation|GO:0006954;inflammatory response|GO:0008219;cell death|GO:0007267;cell-cell signaling	GO:0005576;extracellular region|GO:0005615;extracellular space	Cytokines_geneOntology
IL17B	GO:0004871;signal transducer activity|GO:0005125;cytokine activity	GO:0006955;immune response|GO:0006954;inflammatory response|GO:0007267;cell-cell signaling	GO:0005576;extracellular region|GO:0005615;extracellular space	Cytokines_geneOntology
IL17C	GO:0005125;cytokine activity	GO:0007267;cell-cell signaling|GO:0006954;inflammatory response|GO:0030223;neutrophil differentiation|GO:0007166;cell surface receptor linked signal transduction	GO:0005576;extracellular region|GO:0005625;soluble fraction|GO:0005615;extracellular space	Cytokines_geneOntology
IL17D	GO:0005125;cytokine activity	GO:0006954;inflammatory response	GO:0005576;extracellular region|GO:0005615;extracellular space	Cytokines_geneOntology
IL17F	GO:0005125;cytokine activity|GO:0019955;cytokine binding|GO:0042803;protein homodimerization activity	GO:0006029;proteoglycan metabolic process|GO:0006954;inflammatory response|GO:0045076;regulation of interleukin-2 biosynthetic process|GO:0016525;negative regulation of angiogenesis|GO:0017015;regulation of transforming growth factor beta receptor signaling pathway|GO:0045408;regulation of interleukin-6 biosynthetic process|GO:0045423;regulation of granulocyte macrophage colony-stimulating factor…	GO:0005576;extracellular region|GO:0005615;extracellular space	Cytokines_geneOntology
IL18	GO:0005149;interleukin-1 receptor binding|GO:0005125;cytokine activity|GO:0004871;signal transducer activity	GO:0001525;angiogenesis|GO:0030155;regulation of cell adhesion|GO:0030431;sleep|GO:0042092;T-helper 2 type immune response|GO:0042033;chemokine biosynthetic process|GO:0042088;T-helper 1 type immune response|GO:0042231;interleukin-13 biosynthetic process|GO:0042253;granulocyte macrophage colony-stimulating factor biosynthetic process|GO:0042094;interleukin-2 biosynthetic process|GO:0001666;respon…	GO:0005615;extracellular space|GO:0005576;extracellular region	Cytokines_geneOntology
IL19	GO:0005125;cytokine activity	GO:0006915;apoptosis|GO:0006917;induction of apoptosis|GO:0007165;signal transduction|GO:0006955;immune response|GO:0042226;interleukin-6 biosynthetic process|GO:0006800;oxygen and reactive oxygen species metabolic process	GO:0005615;extracellular space|GO:0005576;extracellular region	Cytokines_geneOntology
IL1A	GO:0005149;interleukin-1 receptor binding|GO:0005125;cytokine activity|GO:0005515;protein binding	GO:0001660;fever|GO:0045840;positive regulation of mitosis|GO:0006915;apoptosis|GO:0045766;positive regulation of angiogenesis|GO:0006916;anti-apoptosis|GO:0008285;negative regulation of cell proliferation|GO:0019221;cytokine-mediated signaling pathway|GO:0045086;positive regulation of interleukin-2 biosynthetic process|GO:0050715;positive regulation of cytokine secretion|GO:0006954;inflammatory …	GO:0005576;extracellular region|GO:0005615;extracellular space	Cytokines_geneOntology
IL1B	GO:0005125;cytokine activity|GO:0005149;interleukin-1 receptor binding|GO:0005515;protein binding	GO:0001660;fever|GO:0008285;negative regulation of cell proliferation|GO:0010575;positive regulation vascular endothelial growth factor production|GO:0033198;response to ATP|GO:0043407;negative regulation of MAP kinase activity|GO:0006916;anti-apoptosis|GO:0007204;elevation of cytosolic calcium ion concentration|GO:0042102;positive regulation of T cell proliferation|GO:0045086;positive regulation…	GO:0031982;vesicle|GO:0005576;extracellular region|GO:0005615;extracellular space	Cytokines_geneOntology
IL1F10	GO:0005125;cytokine activity|GO:0005152;interleukin-1 receptor antagonist activity	GO:0006955;immune response	GO:0005576;extracellular region|GO:0005615;extracellular space	Cytokines_geneOntology
IL1F5	GO:0005125;cytokine activity|GO:0005152;interleukin-1 receptor antagonist activity	GO:0006955;immune response	GO:0005576;extracellular region|GO:0005615;extracellular space	Cytokines_geneOntology
IL1F6	GO:0005125;cytokine activity|GO:0005149;interleukin-1 receptor binding	GO:0006955;immune response|GO:0006954;inflammatory response	GO:0005615;extracellular space|GO:0005576;extracellular region	Cytokines_geneOntology
IL1F7	GO:0005152;interleukin-1 receptor antagonist activity|GO:0005125;cytokine activity	GO:0006955;immune response	GO:0005615;extracellular space|GO:0005576;extracellular region	Cytokines_geneOntology
IL1F8	GO:0005125;cytokine activity|GO:0005149;interleukin-1 receptor binding	GO:0006955;immune response	GO:0005615;extracellular space|GO:0005576;extracellular region	Cytokines_geneOntology
IL1F9	GO:0005125;cytokine activity|GO:0005152;interleukin-1 receptor antagonist activity	GO:0006955;immune response|GO:0007267;cell-cell signaling	GO:0005576;extracellular region|GO:0005615;extracellular space	Cytokines_geneOntology
IL1RN	GO:0005125;cytokine activity|GO:0005152;interleukin-1 receptor antagonist activity|GO:0005515;protein binding	GO:0006954;inflammatory response|GO:0006955;immune response|GO:0051384;response to glucocorticoid stimulus	GO:0005615;extracellular space|GO:0005737;cytoplasm|GO:0005622;intracellular|GO:0005576;extracellular region	Cytokines_geneOntology
IL2	GO:0005134;interleukin-2 receptor binding|GO:0005515;protein binding|GO:0019209;kinase activator activity|GO:0005125;cytokine activity	GO:0006916;anti-apoptosis|GO:0042523;positive regulation of tyrosine phosphorylation of Stat5 protein|GO:0006955;immune response|GO:0048304;positive regulation of isotype switching to IgG isotypes|GO:0050728;negative regulation of inflammatory response|GO:0030101;natural killer cell activation|GO:0030307;positive regulation of cell growth|GO:0045944;positive regulation of transcription from RNA p…	GO:0005576;extracellular region|GO:0005615;extracellular space	Cytokines_geneOntology
IL20	GO:0045517;interleukin-20 receptor binding|GO:0005125;cytokine activity	GO:0042517;positive regulation of tyrosine phosphorylation of Stat3 protein|GO:0045618;positive regulation of keratinocyte differentiation|GO:0006955;immune response|GO:0045606;positive regulation of epidermal cell differentiation|GO:0050727;regulation of inflammatory response	GO:0005615;extracellular space|GO:0005576;extracellular region	Cytokines_geneOntology
IL21	GO:0005134;interleukin-2 receptor binding|GO:0005125;cytokine activity	GO:0002729;positive regulation of natural killer cell cytokine production|GO:0032733;positive regulation of interleukin-10 production|GO:0045078;positive regulation of interferon-gamma biosynthetic process|GO:0045954;positive regulation of natural killer cell mediated cytotoxicity|GO:0042102;positive regulation of T cell proliferation|GO:0048469;cell maturation|GO:0007165;signal transduction|GO:0…	GO:0005615;extracellular space|GO:0005576;extracellular region	Cytokines_geneOntology
IL22	GO:0005125;cytokine activity|GO:0045518;interleukin-22 receptor binding|GO:0005515;protein binding	GO:0006954;inflammatory response|GO:0045944;positive regulation of transcription from RNA polymerase II promoter|GO:0007267;cell-cell signaling|GO:0006953;acute-phase response|GO:0006800;oxygen and reactive oxygen species metabolic process|GO:0042516;regulation of tyrosine phosphorylation of Stat3 protein|GO:0006955;immune response	GO:0005576;extracellular region|GO:0005615;extracellular space	Cytokines_geneOntology
IL23A	GO:0005125;cytokine activity	GO:0006954;inflammatory response|GO:0009615;response to virus|GO:0042098;T cell proliferation|GO:0048771;tissue remodeling|GO:0045087;innate immune response	GO:0005737;cytoplasm|GO:0005576;extracellular region|GO:0005615;extracellular space	Cytokines_geneOntology
IL24	GO:0005125;cytokine activity	GO:0006955;immune response|GO:0006915;apoptosis	GO:0005737;cytoplasm|GO:0005615;extracellular space|GO:0005634;nucleus|GO:0005576;extracellular region	Cytokines_geneOntology
IL25	GO:0030380;interleukin-17E receptor binding|GO:0005125;cytokine activity	GO:0006954;inflammatory response|GO:0008150;biological_process	GO:0005615;extracellular space|GO:0005576;extracellular region|GO:0016020;membrane	Cytokines_geneOntology
IL26	GO:0005125;cytokine activity	GO:0006955;immune response|GO:0007267;cell-cell signaling	GO:0005615;extracellular space|GO:0005576;extracellular region|GO:0005625;soluble fraction	Cytokines_geneOntology
IL27	GO:0045523;interleukin-27 receptor binding|GO:0005125;cytokine activity	GO:0045078;positive regulation of interferon-gamma biosynthetic process|GO:0050688;regulation of defense response to virus|GO:0006954;inflammatory response|GO:0042129;regulation of T cell proliferation|GO:0045087;innate immune response|GO:0045625;regulation of T-helper 1 cell differentiation	GO:0005615;extracellular space|GO:0005576;extracellular region	Cytokines_geneOntology
IL28A	GO:0005125;cytokine activity	GO:0009615;response to virus	GO:0005615;extracellular space|GO:0005576;extracellular region	Cytokines_geneOntology
IL28B	GO:0005125;cytokine activity	GO:0009615;response to virus	GO:0005576;extracellular region|GO:0005615;extracellular space	Cytokines_geneOntology
IL29	GO:0005125;cytokine activity|GO:0032003;interleukin-28 receptor binding	GO:0042531;positive regulation of tyrosine phosphorylation of STAT protein|GO:0045345;positive regulation of MHC class I biosynthetic process|GO:0045941;positive regulation of transcription|GO:0051607;defense response to virus|GO:0008285;negative regulation of cell proliferation|GO:0050778;positive regulation of immune response	GO:0032002;interleukin-28 receptor complex|GO:0005576;extracellular region|GO:0005615;extracellular space	Cytokines_geneOntology
IL3	GO:0005125;cytokine activity|GO:0005515;protein binding|GO:0005135;interleukin-3 receptor binding	GO:0007267;cell-cell signaling|GO:0007399;nervous system development|GO:0042523;positive regulation of tyrosine phosphorylation of Stat5 protein|GO:0050731;positive regulation of peptidyl-tyrosine phosphorylation|GO:0008284;positive regulation of cell proliferation|GO:0045885;positive regulation of survival gene product expression|GO:0006955;immune response|GO:0045740;positive regulation of DNA r…	GO:0005615;extracellular space|GO:0005576;extracellular region	Cytokines_geneOntology
IL31	GO:0005125;cytokine activity	GO:0006955;immune response	GO:0005576;extracellular region|GO:0005615;extracellular space	Cytokines_geneOntology
IL32	GO:0005125;cytokine activity	GO:0006952;defense response|GO:0007155;cell adhesion|GO:0006955;immune response	GO:0005576;extracellular region|GO:0005615;extracellular space	Cytokines_geneOntology
IL33	GO:0005515;protein binding|GO:0005125;cytokine activity		GO:0005576;extracellular region|GO:0005615;extracellular space	Cytokines_geneOntology
IL34	GO:0005157;macrophage colony stimulating factor receptor binding|GO:0005125;cytokine activity	GO:0008284;positive regulation of cell proliferation|GO:0001934;positive regulation of protein amino acid phosphorylation	GO:0005576;extracellular region|GO:0005615;extracellular space	Cytokines_geneOntology
IL4	GO:0005136;interleukin-4 receptor binding|GO:0005125;cytokine activity|GO:0005515;protein binding	GO:0006968;cellular defense response|GO:0042092;T-helper 2 type immune response|GO:0042325;regulation of phosphorylation|GO:0048295;positive regulation of isotype switching to IgE isotypes|GO:0045671;negative regulation of osteoclast differentiation|GO:0030183;B cell differentiation|GO:0030890;positive regulation of B cell proliferation|GO:0042102;positive regulation of T cell proliferation|GO:00…	GO:0005576;extracellular region|GO:0005615;extracellular space	Cytokines_geneOntology
IL5	GO:0005137;interleukin-5 receptor binding|GO:0005125;cytokine activity	GO:0006954;inflammatory response|GO:0050731;positive regulation of peptidyl-tyrosine phosphorylation|GO:0006955;immune response	GO:0005576;extracellular region|GO:0005615;extracellular space	Cytokines_geneOntology
IL6	GO:0005125;cytokine activity|GO:0005138;interleukin-6 receptor binding	GO:0010574;regulation of vascular endothelial growth factor production|GO:0050829;defense response to Gram-negative bacterium|GO:0050871;positive regulation of B cell activation|GO:0051092;positive regulation of NF-kappaB transcription factor activity|GO:0051384;response to glucocorticoid stimulus|GO:0030168;platelet activation|GO:0032494;response to peptidoglycan|GO:0042102;positive regulation o…	GO:0005615;extracellular space|GO:0005896;interleukin-6 receptor complex|GO:0005576;extracellular region	Cytokines_geneOntology
IL6ST	GO:0042803;protein homodimerization activity|GO:0004872;receptor activity|GO:0004921;interleukin-11 receptor activity|GO:0004923;leukemia inhibitory factor receptor activity|GO:0004924;oncostatin-M receptor activity|GO:0005102;receptor binding|GO:0004897;ciliary neurotrophic factor receptor activity|GO:0004915;interleukin-6 receptor activity|GO:0045509;interleukin-27 receptor activity	GO:0034097;response to cytokine stimulus|GO:0045669;positive regulation of osteoblast differentiation|GO:0008593;regulation of Notch signaling pathway|GO:0042511;positive regulation of tyrosine phosphorylation of Stat1 protein|GO:0005977;glycogen metabolic process|GO:0010613;positive regulation of cardiac muscle hypertrophy|GO:0042102;positive regulation of T cell proliferation|GO:0019221;cytokin…	GO:0005576;extracellular region|GO:0009897;external side of plasma membrane|GO:0005900;oncostatin-M receptor complex|GO:0005886;plasma membrane|GO:0005896;interleukin-6 receptor complex|GO:0016021;integral to membrane	Cytokines_geneOntology
IL7	GO:0005125;cytokine activity|GO:0005515;protein binding|GO:0005139;interleukin-7 receptor binding	GO:0045582;positive regulation of T cell differentiation|GO:0008284;positive regulation of cell proliferation|GO:0045453;bone resorption|GO:0006959;humoral immune response|GO:0009887;organ morphogenesis|GO:0043066;negative regulation of apoptosis|GO:0007267;cell-cell signaling|GO:0030890;positive regulation of B cell proliferation	GO:0005615;extracellular space|GO:0005576;extracellular region	Cytokines_geneOntology
IL8	GO:0005153;interleukin-8 receptor binding|GO:0008009;chemokine activity|GO:0005515;protein binding	GO:0030593;neutrophil chemotaxis|GO:0042119;neutrophil activation|GO:0007186;G-protein coupled receptor protein signaling pathway|GO:0007242;intracellular signaling cascade|GO:0006954;inflammatory response|GO:0008285;negative regulation of cell proliferation|GO:0019722;calcium-mediated signaling|GO:0007050;cell cycle arrest|GO:0007267;cell-cell signaling|GO:0030155;regulation of cell adhesion|GO:…	GO:0005615;extracellular space|GO:0005576;extracellular region	Cytokines_geneOntology
IL9	GO:0005126;hematopoietin/interferon-class (D200-domain) cytokine receptor binding|GO:0005125;cytokine activity|GO:0008083;growth factor activity	GO:0045407;positive regulation of interleukin-5 biosynthetic process|GO:0006954;inflammatory response|GO:0008284;positive regulation of cell proliferation|GO:0006955;immune response	GO:0005576;extracellular region|GO:0005615;extracellular space	Cytokines_geneOntology
INHA	GO:0005125;cytokine activity|GO:0008083;growth factor activity|GO:0005179;hormone activity	GO:0001541;ovarian follicle development|GO:0007166;cell surface receptor linked signal transduction|GO:0042127;regulation of cell proliferation|GO:0042326;negative regulation of phosphorylation|GO:0045077;negative regulation of interferon-gamma biosynthetic process|GO:0001501;skeletal system development|GO:0007267;cell-cell signaling|GO:0030154;cell differentiation|GO:0007399;nervous system devel…	GO:0005576;extracellular region|GO:0034673;inhibin-betaglycan-ActRII complex|GO:0043512;inhibin A complex	Cytokines_geneOntology
INHBA	GO:0005125;cytokine activity|GO:0005179;hormone activity|GO:0008083;growth factor activity|GO:0004871;signal transducer activity|GO:0042802;identical protein binding|GO:0048184;follistatin binding	GO:0000082;G1/S transition of mitotic cell cycle|GO:0001541;ovarian follicle development|GO:0007399;nervous system development|GO:0007050;cell cycle arrest|GO:0040007;growth|GO:0042541;hemoglobin biosynthetic process|GO:0045578;negative regulation of B cell differentiation|GO:0045648;positive regulation of erythrocyte differentiation|GO:0045650;negative regulation of macrophage differentiation|GO…	GO:0005576;extracellular region|GO:0043509;activin A complex|GO:0043512;inhibin A complex	Cytokines_geneOntology
INHBB	GO:0042803;protein homodimerization activity|GO:0046789;host cell surface receptor binding|GO:0008083;growth factor activity|GO:0005125;cytokine activity|GO:0005179;hormone activity	GO:0009605;response to external stimulus|GO:0030154;cell differentiation|GO:0046881;positive regulation of follicle-stimulating hormone secretion|GO:0046882;negative regulation of follicle-stimulating hormone secretion|GO:0006952;defense response|GO:0001541;ovarian follicle development|GO:0040007;growth|GO:0048178;negative regulation of hepatocyte growth factor biosynthetic process	GO:0005576;extracellular region	Cytokines_geneOntology
INHBC	GO:0005179;hormone activity|GO:0008083;growth factor activity|GO:0005160;transforming growth factor beta receptor binding		GO:0005576;extracellular region	Cytokines_geneOntology
INHBE	GO:0008083;growth factor activity|GO:0005179;hormone activity		GO:0005576;extracellular region	Cytokines_geneOntology
INS	GO:0005520;insulin-like growth factor binding|GO:0005515;protein binding|GO:0005159;insulin-like growth factor receptor binding|GO:0005179;hormone activity|GO:0005158;insulin receptor binding	GO:0032270;positive regulation of cellular protein metabolic process|GO:0045721;negative regulation of gluconeogenesis|GO:0045861;negative regulation of proteolysis|GO:0050995;negative regulation of lipid catabolic process|GO:0006521;regulation of amino acid metabolic process|GO:0007267;cell-cell signaling|GO:0045429;positive regulation of nitric oxide biosynthetic process|GO:0045908;negative reg…	GO:0005615;extracellular space|GO:0005813;centrosome|GO:0005576;extracellular region	Cytokines_geneOntology
INSL3	GO:0004871;signal transducer activity|GO:0005179;hormone activity|GO:0005158;insulin receptor binding	GO:0007267;cell-cell signaling|GO:0007283;spermatogenesis	GO:0005625;soluble fraction|GO:0005576;extracellular region	Cytokines_geneOntology
INSL4	GO:0005179;hormone activity|GO:0005159;insulin-like growth factor receptor binding	GO:0008283;cell proliferation|GO:0007165;signal transduction|GO:0007275;multicellular organismal development|GO:0007267;cell-cell signaling|GO:0007565;female pregnancy	GO:0005625;soluble fraction|GO:0005615;extracellular space|GO:0005576;extracellular region	Cytokines_geneOntology
INSL5	GO:0005179;hormone activity	GO:0008150;biological_process	GO:0005576;extracellular region	Cytokines_geneOntology
INSL6	GO:0005179;hormone activity	GO:0008150;biological_process	GO:0005576;extracellular region	Cytokines_geneOntology
JAG1	GO:0008083;growth factor activity|GO:0005198;structural molecule activity|GO:0005515;protein binding|GO:0005112;Notch binding|GO:0005509;calcium ion binding	GO:0001709;cell fate determination|GO:0002011;morphogenesis of an epithelial sheet|GO:0007399;nervous system development|GO:0042491;auditory receptor cell differentiation|GO:0045596;negative regulation of cell differentiation|GO:0045639;positive regulation of myeloid cell differentiation|GO:0045747;positive regulation of Notch signaling pathway|GO:0048839;inner ear development|GO:0030216;keratino…	GO:0005576;extracellular region|GO:0005887;integral to plasma membrane|GO:0005886;plasma membrane	Cytokines_geneOntology
JAG2	GO:0005515;protein binding|GO:0005112;Notch binding|GO:0005509;calcium ion binding|GO:0008083;growth factor activity	GO:0007283;spermatogenesis|GO:0042475;odontogenesis of dentine-containing tooth|GO:0042492;gamma-delta T cell differentiation|GO:0016331;morphogenesis of embryonic epithelium|GO:0001501;skeletal system development|GO:0042127;regulation of cell proliferation|GO:0007219;Notch signaling pathway|GO:0030154;cell differentiation|GO:0045061;thymic T cell selection|GO:0042981;regulation of apoptosis|GO:0…	GO:0005624;membrane fraction|GO:0016020;membrane|GO:0005887;integral to plasma membrane	Cytokines_geneOntology
KGFLP1	GO:0008083;growth factor activity			Cytokines_geneOntology
KGFLP2	GO:0008083;growth factor activity			Cytokines_geneOntology
KITLG	GO:0005173;stem cell factor receptor binding|GO:0008083;growth factor activity|GO:0042802;identical protein binding	GO:0007165;signal transduction|GO:0046579;positive regulation of Ras protein signal transduction|GO:0002763;positive regulation of myeloid leukocyte differentiation|GO:0008284;positive regulation of cell proliferation|GO:0043406;positive regulation of MAP kinase activity|GO:0045636;positive regulation of melanocyte differentiation|GO:0001755;neural crest cell migration|GO:0045740;positive regulat…	GO:0005856;cytoskeleton|GO:0016021;integral to membrane|GO:0005737;cytoplasm|GO:0005886;plasma membrane|GO:0005576;extracellular region|GO:0005615;extracellular space	Cytokines_geneOntology
KL	GO:0004871;signal transducer activity|GO:0005179;hormone activity|GO:0004566;beta-glucuronidase activity|GO:0008422;beta-glucosidase activity|GO:0005499;vitamin D binding|GO:0043169;cation binding|GO:0005515;protein binding	GO:0008152;metabolic process|GO:0030501;positive regulation of bone mineralization|GO:0006112;energy reserve metabolic process|GO:0007568;aging|GO:0008543;fibroblast growth factor receptor signaling pathway|GO:0005975;carbohydrate metabolic process	GO:0005576;extracellular region|GO:0005615;extracellular space|GO:0005625;soluble fraction|GO:0005887;integral to plasma membrane|GO:0005624;membrane fraction|GO:0005886;plasma membrane	Cytokines_geneOntology
LACRT	GO:0005518;collagen binding|GO:0043237;laminin-1 binding|GO:0001948;glycoprotein binding|GO:0047485;protein N-terminus binding|GO:0001968;fibronectin binding|GO:0008083;growth factor activity	GO:0051047;positive regulation of secretion|GO:0033173;calcineurin-NFAT signaling pathway|GO:0050679;positive regulation of epithelial cell proliferation|GO:0050731;positive regulation of peptidyl-tyrosine phosphorylation|GO:0051533;positive regulation of NFAT protein import into nucleus|GO:0034067;protein localization in Golgi apparatus|GO:0051281;positive regulation of release of sequestered ca…	GO:0005576;extracellular region|GO:0030141;secretory granule	Cytokines_geneOntology
LECT2		GO:0006935;chemotaxis|GO:0001501;skeletal system development	GO:0005576;extracellular region|GO:0005615;extracellular space|GO:0005737;cytoplasm	Cytokines_geneOntology
LEFTY1	GO:0005125;cytokine activity|GO:0008083;growth factor activity|GO:0005160;transforming growth factor beta receptor binding	GO:0016049;cell growth|GO:0007179;transforming growth factor beta receptor signaling pathway|GO:0007275;multicellular organismal development	GO:0005576;extracellular region|GO:0005615;extracellular space	Cytokines_geneOntology
LEFTY2	GO:0005160;transforming growth factor beta receptor binding|GO:0005125;cytokine activity|GO:0008083;growth factor activity	GO:0007275;multicellular organismal development|GO:0016049;cell growth|GO:0007179;transforming growth factor beta receptor signaling pathway|GO:0007309;oocyte axis specification	GO:0005615;extracellular space|GO:0005576;extracellular region|GO:0031093;platelet alpha granule lumen	Cytokines_geneOntology
LEP	GO:0005179;hormone activity|GO:0005515;protein binding|GO:0008083;growth factor activity	GO:0006629;lipid metabolic process|GO:0008206;bile acid metabolic process|GO:0050810;regulation of steroid biosynthetic process|GO:0002021;response to dietary excess|GO:0008343;adult feeding behavior|GO:0019222;regulation of metabolic process|GO:0030300;regulation of cholesterol absorption|GO:0006111;regulation of gluconeogenesis|GO:0050796;regulation of insulin secretion|GO:0032868;response to i…	GO:0005576;extracellular region|GO:0005615;extracellular space	Cytokines_geneOntology
LHB	GO:0005179;hormone activity	GO:0007530;sex determination|GO:0008584;male gonad development|GO:0007267;cell-cell signaling|GO:0006701;progesterone biosynthetic process|GO:0007165;signal transduction	GO:0005625;soluble fraction|GO:0005576;extracellular region	Cytokines_geneOntology
LIF	GO:0005125;cytokine activity|GO:0005146;leukemia inhibitory factor receptor binding|GO:0008083;growth factor activity	GO:0050731;positive regulation of peptidyl-tyrosine phosphorylation|GO:0008284;positive regulation of cell proliferation|GO:0045651;positive regulation of macrophage differentiation|GO:0007275;multicellular organismal development|GO:0043410;positive regulation of MAPKKK cascade|GO:0046888;negative regulation of hormone secretion|GO:0048861;leukemia inhibitory factor signaling pathway|GO:0045944;p…	GO:0005615;extracellular space|GO:0005576;extracellular region	Cytokines_geneOntology
LRSAM1	GO:0046872;metal ion binding|GO:0005515;protein binding|GO:0016874;ligase activity|GO:0008270;zinc ion binding|GO:0005179;hormone activity	GO:0015031;protein transport|GO:0019941;modification-dependent protein catabolic process	GO:0005576;extracellular region|GO:0005737;cytoplasm	Cytokines_geneOntology
LTA	GO:0005164;tumor necrosis factor receptor binding|GO:0005125;cytokine activity	GO:0007165;signal transduction|GO:0048535;lymph node development|GO:0006915;apoptosis|GO:0007267;cell-cell signaling|GO:0019722;calcium-mediated signaling|GO:0001775;cell activation|GO:0006917;induction of apoptosis|GO:0006959;humoral immune response|GO:0045840;positive regulation of mitosis|GO:0050806;positive regulation of synaptic transmission|GO:0051222;positive regulation of protein transpor…	GO:0005576;extracellular region|GO:0016021;integral to membrane|GO:0005615;extracellular space|GO:0016020;membrane	Cytokines_geneOntology
LTB	GO:0005125;cytokine activity|GO:0005164;tumor necrosis factor receptor binding	GO:0008285;negative regulation of cell proliferation|GO:0019722;calcium-mediated signaling|GO:0048535;lymph node development|GO:0006915;apoptosis|GO:0006917;induction of apoptosis|GO:0046325;negative regulation of glucose import|GO:0050806;positive regulation of synaptic transmission|GO:0002037;negative regulation of L-glutamate transport|GO:0045840;positive regulation of mitosis|GO:0007267;cell-…	GO:0005615;extracellular space|GO:0016021;integral to membrane|GO:0016020;membrane|GO:0005575;cellular_component	Cytokines_geneOntology
LTBP1	GO:0005488;binding|GO:0005509;calcium ion binding|GO:0019838;growth factor binding|GO:0005024;transforming growth factor beta receptor activity	GO:0008150;biological_process	GO:0005578;proteinaceous extracellular matrix|GO:0005737;cytoplasm|GO:0005576;extracellular region|GO:0005634;nucleus	Cytokines_geneOntology
LTBP2	GO:0019838;growth factor binding|GO:0005509;calcium ion binding	GO:0007179;transforming growth factor beta receptor signaling pathway|GO:0006605;protein targeting|GO:0009306;protein secretion	GO:0005576;extracellular region|GO:0005578;proteinaceous extracellular matrix	Cytokines_geneOntology
LTBP3	GO:0005488;binding|GO:0005509;calcium ion binding|GO:0019838;growth factor binding		GO:0005576;extracellular region	Cytokines_geneOntology
LTBP4	GO:0005024;transforming growth factor beta receptor activity|GO:0005178;integrin binding|GO:0005509;calcium ion binding|GO:0050431;transforming growth factor beta binding|GO:0005539;glycosaminoglycan binding	GO:0007275;multicellular organismal development|GO:0006457;protein folding|GO:0030162;regulation of proteolysis|GO:0045595;regulation of cell differentiation|GO:0001558;regulation of cell growth|GO:0017015;regulation of transforming growth factor beta receptor signaling pathway|GO:0030252;growth hormone secretion	GO:0005576;extracellular region|GO:0005578;proteinaceous extracellular matrix	Cytokines_geneOntology
MDK	GO:0008201;heparin binding|GO:0008083;growth factor activity	GO:0030325;adrenal gland development|GO:0007399;nervous system development|GO:0008283;cell proliferation|GO:0009611;response to wounding|GO:0007165;signal transduction|GO:0007275;multicellular organismal development|GO:0030154;cell differentiation	GO:0005576;extracellular region	Cytokines_geneOntology
MIA	GO:0008083;growth factor activity	GO:0007160;cell-matrix adhesion|GO:0008283;cell proliferation|GO:0030198;extracellular matrix organization	GO:0005576;extracellular region|GO:0005615;extracellular space	Cytokines_geneOntology
MIF	GO:0005515;protein binding|GO:0005125;cytokine activity|GO:0050178;phenylpyruvate tautomerase activity|GO:0016853;isomerase activity	GO:0001516;prostaglandin biosynthetic process|GO:0043030;regulation of macrophage activation|GO:0008283;cell proliferation|GO:0007166;cell surface receptor linked signal transduction|GO:0006954;inflammatory response|GO:0043066;negative regulation of apoptosis	GO:0005576;extracellular region|GO:0005615;extracellular space	Cytokines_geneOntology
MLN	GO:0005179;hormone activity	GO:0007186;G-protein coupled receptor protein signaling pathway|GO:0007267;cell-cell signaling	GO:0005625;soluble fraction|GO:0005576;extracellular region	Cytokines_geneOntology
MSTN	GO:0008083;growth factor activity|GO:0005125;cytokine activity	GO:0007179;transforming growth factor beta receptor signaling pathway|GO:0045941;positive regulation of transcription|GO:0007517;muscle organ development|GO:0040007;growth	GO:0005576;extracellular region|GO:0005615;extracellular space	Cytokines_geneOntology
NAMPT	GO:0016757;transferase activity, transferring glycosyl groups|GO:0005125;cytokine activity|GO:0047280;nicotinamide phosphoribosyltransferase activity	GO:0008284;positive regulation of cell proliferation|GO:0007267;cell-cell signaling|GO:0009435;NAD biosynthetic process|GO:0007165;signal transduction	GO:0005737;cytoplasm|GO:0005829;cytosol	Cytokines_geneOntology
NDP	GO:0008083;growth factor activity	GO:0007033;vacuole organization|GO:0001890;placenta development|GO:0007399;nervous system development|GO:0016055;Wnt receptor signaling pathway|GO:0007267;cell-cell signaling|GO:0007605;sensory perception of sound|GO:0007165;signal transduction|GO:0008283;cell proliferation|GO:0050896;response to stimulus|GO:0007601;visual perception	GO:0005615;extracellular space|GO:0005576;extracellular region|GO:0005737;cytoplasm|GO:0005634;nucleus	Cytokines_geneOntology
NENF	GO:0046872;metal ion binding|GO:0020037;heme binding|GO:0008083;growth factor activity	GO:0043410;positive regulation of MAPKKK cascade	GO:0005576;extracellular region|GO:0005615;extracellular space	Cytokines_geneOntology
NGF	GO:0005057;receptor signaling protein activity|GO:0008083;growth factor activity|GO:0005163;nerve growth factor receptor binding	GO:0019233;sensory perception of pain|GO:0045664;regulation of neuron differentiation|GO:0046928;regulation of neurotransmitter secretion|GO:0007422;peripheral nervous system development|GO:0045773;positive regulation of axon extension|GO:0007169;transmembrane receptor protein tyrosine kinase signaling pathway|GO:0007265;Ras protein signal transduction|GO:0032455;nerve growth factor processing	GO:0005768;endosome|GO:0005796;Golgi lumen|GO:0005576;extracellular region	Cytokines_geneOntology
NMB	GO:0005179;hormone activity	GO:0007218;neuropeptide signaling pathway|GO:0007165;signal transduction|GO:0007267;cell-cell signaling	GO:0005576;extracellular region|GO:0005625;soluble fraction	Cytokines_geneOntology
NODAL	GO:0005125;cytokine activity|GO:0008083;growth factor activity	GO:0008284;positive regulation of cell proliferation|GO:0048646;anatomical structure formation involved in morphogenesis|GO:0001831;trophectodermal cellular morphogenesis|GO:0007368;determination of left/right symmetry|GO:0042074;cell migration involved in gastrulation|GO:0060136;embryonic process involved in female pregnancy|GO:0000122;negative regulation of transcription from RNA polymerase II …	GO:0005615;extracellular space|GO:0005576;extracellular region	Cytokines_geneOntology
NOV	GO:0005520;insulin-like growth factor binding|GO:0008083;growth factor activity	GO:0001558;regulation of cell growth	GO:0005576;extracellular region	Cytokines_geneOntology
NPFF	GO:0005102;receptor binding|GO:0005184;neuropeptide hormone activity	GO:0007268;synaptic transmission|GO:0007218;neuropeptide signaling pathway	GO:0005576;extracellular region|GO:0005625;soluble fraction	Cytokines_geneOntology
NPPA	GO:0005179;hormone activity	GO:0050880;regulation of blood vessel size|GO:0008217;regulation of blood pressure	GO:0005576;extracellular region|GO:0005737;cytoplasm	Cytokines_geneOntology
NPPB	GO:0008613;diuretic hormone activity	GO:0016525;negative regulation of angiogenesis|GO:0050880;regulation of blood vessel size|GO:0007166;cell surface receptor linked signal transduction|GO:0030146;diuresis|GO:0042312;regulation of vasodilation|GO:0030308;negative regulation of cell growth|GO:0008217;regulation of blood pressure|GO:0043114;regulation of vascular permeability|GO:0030147;natriuresis	GO:0005576;extracellular region|GO:0005615;extracellular space	Cytokines_geneOntology
NPPC	GO:0005179;hormone activity	GO:0019229;regulation of vasoconstriction|GO:0050880;regulation of blood vessel size|GO:0009791;post-embryonic development|GO:0048513;organ development|GO:0006182;cGMP biosynthetic process|GO:0040014;regulation of multicellular organism growth|GO:0008217;regulation of blood pressure	GO:0005576;extracellular region	Cytokines_geneOntology
NPY	GO:0001664;G-protein-coupled receptor binding|GO:0005246;calcium channel regulator activity|GO:0004930;G-protein coupled receptor activity|GO:0005184;neuropeptide hormone activity	GO:0008217;regulation of blood pressure|GO:0007586;digestion|GO:0006816;calcium ion transport|GO:0007268;synaptic transmission|GO:0008283;cell proliferation|GO:0032100;positive regulation of appetite|GO:0007218;neuropeptide signaling pathway|GO:0006928;cell motion|GO:0007187;G-protein signaling, coupled to cyclic nucleotide second messenger|GO:0008343;adult feeding behavior	GO:0005623;cell|GO:0005576;extracellular region|GO:0005615;extracellular space	Cytokines_geneOntology
NRG1	GO:0008083;growth factor activity|GO:0003712;transcription cofactor activity|GO:0030297;transmembrane receptor protein tyrosine kinase activator activity|GO:0030971;receptor tyrosine kinase binding	GO:0014032;neural crest cell development|GO:0007154;cell communication|GO:0016481;negative regulation of transcription|GO:0043496;regulation of protein homodimerization activity|GO:0043497;regulation of protein heterodimerization activity|GO:0007399;nervous system development|GO:0007219;Notch signaling pathway|GO:0042060;wound healing|GO:0043624;cellular protein complex disassembly|GO:0051155;pos…	GO:0005634;nucleus|GO:0005576;extracellular region|GO:0016020;membrane|GO:0016021;integral to membrane|GO:0005886;plasma membrane	Cytokines_geneOntology
NRG2	GO:0008083;growth factor activity	GO:0007165;signal transduction|GO:0009790;embryonic development	GO:0005576;extracellular region|GO:0005886;plasma membrane|GO:0016021;integral to membrane	Cytokines_geneOntology
NRG3	GO:0008083;growth factor activity|GO:0030297;transmembrane receptor protein tyrosine kinase activator activity|GO:0030971;receptor tyrosine kinase binding	GO:0001558;regulation of cell growth|GO:0030879;mammary gland development|GO:0007243;protein kinase cascade|GO:0009790;embryonic development	GO:0005887;integral to plasma membrane|GO:0005886;plasma membrane|GO:0005576;extracellular region	Cytokines_geneOntology
NRG4	GO:0008083;growth factor activity		GO:0005886;plasma membrane|GO:0005576;extracellular region|GO:0016021;integral to membrane	Cytokines_geneOntology
NRTN	GO:0008083;growth factor activity	GO:0007169;transmembrane receptor protein tyrosine kinase signaling pathway|GO:0031175;neuron projection development|GO:0001755;neural crest cell migration|GO:0021675;nerve development|GO:0000165;MAPKKK cascade	GO:0005576;extracellular region	Cytokines_geneOntology
NTF3	GO:0005165;neurotrophin receptor binding|GO:0008083;growth factor activity|GO:0048406;nerve growth factor binding	GO:0045687;positive regulation of glial cell differentiation|GO:0007274;neuromuscular synaptic transmission|GO:0007403;glial cell fate determination|GO:0050804;regulation of synaptic transmission|GO:0021675;nerve development|GO:0007165;signal transduction|GO:0008544;epidermis development|GO:0048699;generation of neurons|GO:0051145;smooth muscle cell differentiation|GO:0007411;axon guidance|GO:000…	GO:0005886;plasma membrane|GO:0005576;extracellular region|GO:0016023;cytoplasmic membrane-bounded vesicle	Cytokines_geneOntology
NTF4	GO:0008083;growth factor activity	GO:0048167;regulation of synaptic plasticity	GO:0005576;extracellular region	Cytokines_geneOntology
NTS	GO:0005184;neuropeptide hormone activity	GO:0050880;regulation of blood vessel size|GO:0007165;signal transduction	GO:0005625;soluble fraction|GO:0031410;cytoplasmic vesicle|GO:0005576;extracellular region	Cytokines_geneOntology
NUDT6	GO:0008083;growth factor activity|GO:0016787;hydrolase activity	GO:0008150;biological_process	GO:0005575;cellular_component	Cytokines_geneOntology
OGN	GO:0003674;molecular_function|GO:0005515;protein binding|GO:0008083;growth factor activity	GO:0008150;biological_process	GO:0005578;proteinaceous extracellular matrix|GO:0005576;extracellular region|GO:0005783;endoplasmic reticulum	Cytokines_geneOntology
OSGIN1	GO:0008083;growth factor activity	GO:0030154;cell differentiation|GO:0040008;regulation of growth|GO:0007275;multicellular organismal development|GO:0030308;negative regulation of cell growth	GO:0005575;cellular_component	Cytokines_geneOntology
OSM	GO:0008083;growth factor activity|GO:0005125;cytokine activity|GO:0005147;oncostatin-M receptor binding	GO:0002675;positive regulation of acute inflammatory response|GO:0042503;tyrosine phosphorylation of Stat3 protein|GO:0007422;peripheral nervous system development|GO:0009408;response to heat|GO:0043410;positive regulation of MAPKKK cascade|GO:0006955;immune response|GO:0008284;positive regulation of cell proliferation|GO:0042506;tyrosine phosphorylation of Stat5 protein|GO:0048266;behavioral res…	GO:0005900;oncostatin-M receptor complex|GO:0005576;extracellular region|GO:0005615;extracellular space	Cytokines_geneOntology
OSTN	GO:0005179;hormone activity	GO:0030154;cell differentiation|GO:0001503;ossification|GO:0007275;multicellular organismal development|GO:0045668;negative regulation of osteoblast differentiation	GO:0005576;extracellular region|GO:0005615;extracellular space	Cytokines_geneOntology
OXT	GO:0005179;hormone activity|GO:0031895;V1B vasopressin receptor binding|GO:0005515;protein binding|GO:0031855;oxytocin receptor binding|GO:0005185;neurohypophyseal hormone activity|GO:0031894;V1A vasopressin receptor binding	GO:0006950;response to stress|GO:0007165;signal transduction|GO:0050891;multicellular organismal water homeostasis	GO:0005576;extracellular region	Cytokines_geneOntology
P11	GO:0008083;growth factor activity|GO:0008236;serine-type peptidase activity|GO:0008233;peptidase activity	GO:0006508;proteolysis|GO:0007565;female pregnancy	GO:0005615;extracellular space|GO:0005576;extracellular region|GO:0005737;cytoplasm|GO:0005886;plasma membrane	Cytokines_geneOntology
PDGFA	GO:0005518;collagen binding|GO:0046982;protein heterodimerization activity|GO:0048407;platelet-derived growth factor binding|GO:0042803;protein homodimerization activity|GO:0043498;cell surface binding|GO:0005161;platelet-derived growth factor receptor binding|GO:0008083;growth factor activity	GO:0001775;cell activation|GO:0010512;negative regulation of phosphatidylinositol biosynthetic process|GO:0010544;negative regulation of platelet activation|GO:0032956;regulation of actin cytoskeleton organization|GO:0048008;platelet-derived growth factor receptor signaling pathway|GO:0007267;cell-cell signaling|GO:0009790;embryonic development|GO:0030335;positive regulation of cell migration|GO:…	GO:0005576;extracellular region|GO:0005615;extracellular space|GO:0016020;membrane|GO:0009986;cell surface|GO:0031089;platelet dense granule lumen	Cytokines_geneOntology
PDGFB	GO:0005161;platelet-derived growth factor receptor binding|GO:0042803;protein homodimerization activity|GO:0048407;platelet-derived growth factor binding|GO:0005518;collagen binding|GO:0043498;cell surface binding|GO:0046982;protein heterodimerization activity|GO:0008083;growth factor activity	GO:0016049;cell growth|GO:0043536;positive regulation of blood vessel endothelial cell migration|GO:0048008;platelet-derived growth factor receptor signaling pathway|GO:0050730;regulation of peptidyl-tyrosine phosphorylation|GO:0001938;positive regulation of endothelial cell proliferation|GO:0030031;cell projection assembly|GO:0048146;positive regulation of fibroblast proliferation|GO:0045740;pos…	GO:0009986;cell surface|GO:0031089;platelet dense granule lumen|GO:0005737;cytoplasm|GO:0016020;membrane|GO:0005576;extracellular region	Cytokines_geneOntology
PDGFC	GO:0008083;growth factor activity|GO:0005161;platelet-derived growth factor receptor binding	GO:0007171;activation of transmembrane receptor protein tyrosine kinase activity|GO:0048008;platelet-derived growth factor receptor signaling pathway|GO:0008284;positive regulation of cell proliferation|GO:0009887;organ morphogenesis|GO:0050730;regulation of peptidyl-tyrosine phosphorylation	GO:0005737;cytoplasm|GO:0005576;extracellular region|GO:0016020;membrane|GO:0005634;nucleus	Cytokines_geneOntology
PDGFD	GO:0008083;growth factor activity	GO:0008283;cell proliferation|GO:0050730;regulation of peptidyl-tyrosine phosphorylation	GO:0005576;extracellular region|GO:0016020;membrane	Cytokines_geneOntology
PDGFRA	GO:0000166;nucleotide binding|GO:0016740;transferase activity|GO:0042803;protein homodimerization activity|GO:0005161;platelet-derived growth factor receptor binding|GO:0005524;ATP binding|GO:0004872;receptor activity|GO:0046982;protein heterodimerization activity|GO:0005021;vascular endothelial growth factor receptor activity|GO:0048407;platelet-derived growth factor binding|GO:0005018;platelet-…	GO:0009887;organ morphogenesis|GO:0042475;odontogenesis of dentine-containing tooth|GO:0048008;platelet-derived growth factor receptor signaling pathway|GO:0030335;positive regulation of cell migration|GO:0048146;positive regulation of fibroblast proliferation|GO:0045740;positive regulation of DNA replication|GO:0001775;cell activation|GO:0018108;peptidyl-tyrosine phosphorylation|GO:0030198;extra…	GO:0016020;membrane|GO:0005887;integral to plasma membrane	Cytokines_geneOntology
PDGFRB	GO:0004992;platelet activating factor receptor activity|GO:0005021;vascular endothelial growth factor receptor activity|GO:0005161;platelet-derived growth factor receptor binding|GO:0005019;platelet-derived growth factor beta-receptor activity|GO:0004872;receptor activity|GO:0005524;ATP binding|GO:0048407;platelet-derived growth factor binding|GO:0000166;nucleotide binding|GO:0016740;transferase …	GO:0007165;signal transduction|GO:0046777;protein amino acid autophosphorylation|GO:0030335;positive regulation of cell migration|GO:0048008;platelet-derived growth factor receptor signaling pathway|GO:0050730;regulation of peptidyl-tyrosine phosphorylation|GO:0008284;positive regulation of cell proliferation	GO:0016020;membrane|GO:0016021;integral to membrane	Cytokines_geneOntology
PDGFRL	GO:0005019;platelet-derived growth factor beta-receptor activity|GO:0004992;platelet activating factor receptor activity	GO:0008150;biological_process	GO:0005576;extracellular region	Cytokines_geneOntology
PDYN	GO:0001515;opioid peptide activity	GO:0007268;synaptic transmission|GO:0007218;neuropeptide signaling pathway	GO:0005576;extracellular region|GO:0005886;plasma membrane	Cytokines_geneOntology
PENK	GO:0005184;neuropeptide hormone activity|GO:0001515;opioid peptide activity	GO:0007610;behavior|GO:0001662;behavioral fear response|GO:0007218;neuropeptide signaling pathway|GO:0019233;sensory perception of pain|GO:0007165;signal transduction	GO:0005576;extracellular region	Cytokines_geneOntology
PF4	GO:0008009;chemokine activity|GO:0008201;heparin binding	GO:0045918;negative regulation of cytolysis|GO:0010628;positive regulation of gene expression|GO:0006935;chemotaxis|GO:0006955;immune response|GO:0030595;leukocyte chemotaxis|GO:0045347;negative regulation of MHC class II biosynthetic process|GO:0043066;negative regulation of apoptosis|GO:0019221;cytokine-mediated signaling pathway|GO:0045653;negative regulation of megakaryocyte differentiation|G…	GO:0005576;extracellular region|GO:0031093;platelet alpha granule lumen|GO:0005615;extracellular space	Cytokines_geneOntology
PF4V1	GO:0008009;chemokine activity|GO:0008201;heparin binding	GO:0006955;immune response	GO:0005576;extracellular region	Cytokines_geneOntology
PGF	GO:0008083;growth factor activity|GO:0008201;heparin binding	GO:0008284;positive regulation of cell proliferation|GO:0001525;angiogenesis|GO:0007267;cell-cell signaling|GO:0030154;cell differentiation|GO:0007165;signal transduction|GO:0007275;multicellular organismal development	GO:0005576;extracellular region|GO:0016020;membrane	Cytokines_geneOntology
PLAU	GO:0008233;peptidase activity|GO:0004252;serine-type endopeptidase activity	GO:0007596;blood coagulation|GO:0006935;chemotaxis|GO:0006508;proteolysis|GO:0042730;fibrinolysis|GO:0007165;signal transduction	GO:0005886;plasma membrane|GO:0005576;extracellular region	Cytokines_geneOntology
PMCH	GO:0030354;melanin-concentrating hormone activity	GO:0007165;signal transduction|GO:0007268;synaptic transmission|GO:0007275;multicellular organismal development|GO:0030154;cell differentiation|GO:0007218;neuropeptide signaling pathway|GO:0007631;feeding behavior|GO:0007283;spermatogenesis	GO:0005576;extracellular region	Cytokines_geneOntology
PNOC	GO:0005184;neuropeptide hormone activity|GO:0001515;opioid peptide activity	GO:0007165;signal transduction|GO:0007218;neuropeptide signaling pathway|GO:0007600;sensory perception|GO:0007268;synaptic transmission	GO:0005576;extracellular region	Cytokines_geneOntology
POMC	GO:0005179;hormone activity	GO:0007267;cell-cell signaling|GO:0006091;generation of precursor metabolites and energy|GO:0007165;signal transduction|GO:0007218;neuropeptide signaling pathway|GO:0008217;regulation of blood pressure	GO:0005625;soluble fraction|GO:0005576;extracellular region|GO:0030141;secretory granule|GO:0005737;cytoplasm	Cytokines_geneOntology
PPBP	GO:0008009;chemokine activity|GO:0008083;growth factor activity|GO:0005355;glucose transmembrane transporter activity	GO:0015758;glucose transport|GO:0008283;cell proliferation|GO:0006935;chemotaxis|GO:0006955;immune response|GO:0042742;defense response to bacterium	GO:0005615;extracellular space|GO:0031093;platelet alpha granule lumen|GO:0005576;extracellular region	Cytokines_geneOntology
PPY	GO:0001664;G-protein-coupled receptor binding|GO:0005179;hormone activity	GO:0009306;protein secretion|GO:0007586;digestion	GO:0005576;extracellular region	Cytokines_geneOntology
PRL	GO:0005179;hormone activity|GO:0005148;prolactin receptor binding	GO:0007565;female pregnancy|GO:0040014;regulation of multicellular organism growth|GO:0007595;lactation|GO:0008283;cell proliferation|GO:0046427;positive regulation of JAK-STAT cascade|GO:0007166;cell surface receptor linked signal transduction	GO:0005576;extracellular region	Cytokines_geneOntology
PRLH	GO:0005179;hormone activity		GO:0005576;extracellular region	Cytokines_geneOntology
PROK1	GO:0008083;growth factor activity	GO:0008284;positive regulation of cell proliferation|GO:0045765;regulation of angiogenesis|GO:0000187;activation of MAPK activity	GO:0005576;extracellular region	Cytokines_geneOntology
PROK2	GO:0001664;G-protein-coupled receptor binding	GO:0001525;angiogenesis|GO:0006954;inflammatory response|GO:0007218;neuropeptide signaling pathway|GO:0000187;activation of MAPK activity|GO:0007283;spermatogenesis|GO:0006916;anti-apoptosis|GO:0045987;positive regulation of smooth muscle contraction|GO:0048511;rhythmic process|GO:0008283;cell proliferation|GO:0007204;elevation of cytosolic calcium ion concentration|GO:0019233;sensory perception …	GO:0005576;extracellular region	Cytokines_geneOntology
PSPN	GO:0008083;growth factor activity	GO:0001658;ureteric bud branching|GO:0007417;central nervous system development	GO:0005576;extracellular region|GO:0005615;extracellular space	Cytokines_geneOntology
PTH	GO:0005179;hormone activity|GO:0031856;parathyroid hormone receptor binding	GO:0007267;cell-cell signaling|GO:0008628;induction of apoptosis by hormones|GO:0010468;regulation of gene expression|GO:0030819;positive regulation of cAMP biosynthetic process|GO:0045453;bone resorption|GO:0006874;cellular calcium ion homeostasis|GO:0007266;Rho protein signal transduction|GO:0009967;positive regulation of signal transduction|GO:0045944;positive regulation of transcription from …	GO:0005576;extracellular region|GO:0005615;extracellular space	Cytokines_geneOntology
PTH2		GO:0007218;neuropeptide signaling pathway	GO:0005576;extracellular region	Cytokines_geneOntology
PTHLH	GO:0005509;calcium ion binding|GO:0005179;hormone activity	GO:0007595;lactation|GO:0046058;cAMP metabolic process|GO:0030855;epithelial cell differentiation|GO:0032331;negative regulation of chondrocyte differentiation|GO:0002076;osteoblast development|GO:0008284;positive regulation of cell proliferation|GO:0007189;activation of adenylate cyclase activity by G-protein signaling pathway|GO:0007267;cell-cell signaling|GO:0007565;female pregnancy|GO:0043129…	GO:0005737;cytoplasm|GO:0005622;intracellular|GO:0005634;nucleus|GO:0005615;extracellular space|GO:0005576;extracellular region	Cytokines_geneOntology
PTN	GO:0008083;growth factor activity|GO:0008201;heparin binding|GO:0004864;phosphoprotein phosphatase inhibitor activity	GO:0007612;learning|GO:0007185;transmembrane receptor protein tyrosine phosphatase signaling pathway|GO:0007399;nervous system development|GO:0008284;positive regulation of cell proliferation|GO:0030282;bone mineralization	GO:0005615;extracellular space|GO:0005576;extracellular region|GO:0005783;endoplasmic reticulum	Cytokines_geneOntology
PYY	GO:0005179;hormone activity	GO:0007267;cell-cell signaling|GO:0006928;cell motion|GO:0008283;cell proliferation|GO:0007186;G-protein coupled receptor protein signaling pathway|GO:0007631;feeding behavior|GO:0007586;digestion|GO:0007010;cytoskeleton organization	GO:0005625;soluble fraction|GO:0005576;extracellular region	Cytokines_geneOntology
QRFP	GO:0031854;orexigenic neuropeptide QRFP receptor binding|GO:0005184;neuropeptide hormone activity	GO:0007218;neuropeptide signaling pathway|GO:0007626;locomotory behavior|GO:0045777;positive regulation of blood pressure|GO:0060259;regulation of feeding behavior	GO:0005576;extracellular region	Cytokines_geneOntology
RABEP1	GO:0005515;protein binding|GO:0005096;GTPase activator activity|GO:0008083;growth factor activity	GO:0006915;apoptosis|GO:0015031;protein transport|GO:0006944;membrane fusion|GO:0006897;endocytosis	GO:0005737;cytoplasm|GO:0005769;early endosome|GO:0055037;recycling endosome	Cytokines_geneOntology
RABEP2	GO:0008083;growth factor activity|GO:0005096;GTPase activator activity	GO:0015031;protein transport|GO:0006897;endocytosis	GO:0005737;cytoplasm|GO:0005769;early endosome	Cytokines_geneOntology
REG1A	GO:0005488;binding|GO:0005529;sugar binding|GO:0008083;growth factor activity	GO:0008284;positive regulation of cell proliferation		Cytokines_geneOntology
RETN	GO:0005179;hormone activity	GO:0008150;biological_process	GO:0005576;extracellular region	Cytokines_geneOntology
RETNLB	GO:0005179;hormone activity|GO:0003674;molecular_function	GO:0008283;cell proliferation	GO:0005576;extracellular region	Cytokines_geneOntology
RLN1	GO:0005179;hormone activity	GO:0007165;signal transduction|GO:0007565;female pregnancy	GO:0005576;extracellular region	Cytokines_geneOntology
RLN2	GO:0005179;hormone activity	GO:0007565;female pregnancy	GO:0005576;extracellular region	Cytokines_geneOntology
RLN3	GO:0005179;hormone activity		GO:0005576;extracellular region	Cytokines_geneOntology
RNASE2	GO:0003676;nucleic acid binding|GO:0004519;endonuclease activity|GO:0016787;hydrolase activity|GO:0004522;pancreatic ribonuclease activity|GO:0004540;ribonuclease activity	GO:0006935;chemotaxis|GO:0006401;RNA catabolic process	GO:0005764;lysosome|GO:0005576;extracellular region	Cytokines_geneOntology
S100A6	GO:0008270;zinc ion binding|GO:0042803;protein homodimerization activity|GO:0048154;S100 beta binding|GO:0008083;growth factor activity|GO:0048306;calcium-dependent protein binding|GO:0005509;calcium ion binding	GO:0007049;cell cycle|GO:0007409;axonogenesis|GO:0008283;cell proliferation|GO:0048146;positive regulation of fibroblast proliferation|GO:0007165;signal transduction	GO:0005737;cytoplasm|GO:0005635;nuclear envelope|GO:0005634;nucleus|GO:0001726;ruffle	Cytokines_geneOntology
SAA1	GO:0001664;G-protein-coupled receptor binding	GO:0006953;acute-phase response|GO:0030168;platelet activation|GO:0007204;elevation of cytosolic calcium ion concentration|GO:0045785;positive regulation of cell adhesion|GO:0050716;positive regulation of interleukin-1 secretion|GO:0030593;neutrophil chemotaxis|GO:0048247;lymphocyte chemotaxis|GO:0048246;macrophage chemotaxis|GO:0050708;regulation of protein secretion|GO:0050728;negative regulati…	GO:0005576;extracellular region|GO:0034364;high-density lipoprotein particle	Cytokines_geneOntology
SBDS	GO:0019843;rRNA binding|GO:0008017;microtubule binding|GO:0005515;protein binding	GO:0030282;bone mineralization|GO:0043148;mitotic spindle stabilization|GO:0006364;rRNA processing|GO:0030595;leukocyte chemotaxis|GO:0048539;bone marrow development|GO:0001833;inner cell mass cell proliferation|GO:0007612;learning	GO:0005737;cytoplasm|GO:0005634;nucleus|GO:0000922;spindle pole|GO:0005730;nucleolus	Cytokines_geneOntology
SCG2	GO:0005509;calcium ion binding|GO:0005515;protein binding|GO:0042056;chemoattractant activity|GO:0005125;cytokine activity	GO:0000165;MAPKKK cascade|GO:0001525;angiogenesis|GO:0043066;negative regulation of apoptosis|GO:0050930;induction of positive chemotaxis|GO:0048245;eosinophil chemotaxis|GO:0001937;negative regulation of endothelial cell proliferation|GO:0001938;positive regulation of endothelial cell proliferation|GO:0007242;intracellular signaling cascade|GO:0006954;inflammatory response|GO:0009306;protein sec…	GO:0005576;extracellular region|GO:0005615;extracellular space	Cytokines_geneOntology
SCGB3A1	GO:0005125;cytokine activity	GO:0042127;regulation of cell proliferation|GO:0030308;negative regulation of cell growth	GO:0005576;extracellular region|GO:0005615;extracellular space	Cytokines_geneOntology
SCT	GO:0005179;hormone activity	GO:0030157;pancreatic juice secretion	GO:0005576;extracellular region	Cytokines_geneOntology
SCYE1	GO:0042803;protein homodimerization activity|GO:0005125;cytokine activity|GO:0000049;tRNA binding|GO:0043498;cell surface binding	GO:0006418;tRNA aminoacylation for protein translation|GO:0006954;inflammatory response|GO:0007267;cell-cell signaling|GO:0001937;negative regulation of endothelial cell proliferation|GO:0050900;leukocyte migration|GO:0006935;chemotaxis|GO:0007165;signal transduction	GO:0005615;extracellular space|GO:0017101;aminoacyl-tRNA synthetase multienzyme complex	Cytokines_geneOntology
SECTM1	GO:0004871;signal transducer activity|GO:0005125;cytokine activity	GO:0007498;mesoderm development|GO:0043123;positive regulation of I-kappaB kinase/NF-kappaB cascade|GO:0006955;immune response	GO:0016021;integral to membrane|GO:0005615;extracellular space|GO:0005794;Golgi apparatus|GO:0005576;extracellular region|GO:0005886;plasma membrane	Cytokines_geneOntology
SEMA3A	GO:0045499;chemorepellent activity|GO:0004872;receptor activity	GO:0048843;negative regulation of axon extension involved in axon guidance|GO:0007399;nervous system development|GO:0007411;axon guidance|GO:0030154;cell differentiation|GO:0002027;regulation of heart rate|GO:0007275;multicellular organismal development|GO:0007413;axonal fasciculation|GO:0050919;negative chemotaxis	GO:0005576;extracellular region|GO:0016020;membrane	Cytokines_geneOntology
SEMA3B	GO:0004872;receptor activity	GO:0007411;axon guidance|GO:0007267;cell-cell signaling|GO:0007275;multicellular organismal development	GO:0005576;extracellular region|GO:0005783;endoplasmic reticulum|GO:0016020;membrane	Cytokines_geneOntology
SEMA3C	GO:0004872;receptor activity|GO:0030215;semaphorin receptor binding	GO:0007169;transmembrane receptor protein tyrosine kinase signaling pathway|GO:0009791;post-embryonic development|GO:0006955;immune response|GO:0001755;neural crest cell migration|GO:0007507;heart development|GO:0042493;response to drug|GO:0001974;blood vessel remodeling	GO:0005576;extracellular region|GO:0005615;extracellular space|GO:0016020;membrane	Cytokines_geneOntology
SEMA3D	GO:0004872;receptor activity	GO:0030154;cell differentiation|GO:0007399;nervous system development|GO:0007275;multicellular organismal development	GO:0016020;membrane|GO:0005576;extracellular region	Cytokines_geneOntology
SEMA3E	GO:0004872;receptor activity	GO:0030154;cell differentiation|GO:0007275;multicellular organismal development|GO:0007399;nervous system development	GO:0016020;membrane|GO:0005576;extracellular region|GO:0005615;extracellular space	Cytokines_geneOntology
SEMA3F	GO:0004872;receptor activity	GO:0007275;multicellular organismal development	GO:0005576;extracellular region|GO:0005615;extracellular space|GO:0016020;membrane	Cytokines_geneOntology
SEMA3G	GO:0004872;receptor activity	GO:0007275;multicellular organismal development	GO:0016020;membrane|GO:0005576;extracellular region	Cytokines_geneOntology
SEMA4A	GO:0004872;receptor activity	GO:0007399;nervous system development|GO:0050896;response to stimulus|GO:0007275;multicellular organismal development|GO:0030154;cell differentiation|GO:0007601;visual perception	GO:0016021;integral to membrane|GO:0016020;membrane	Cytokines_geneOntology
SEMA4B	GO:0004872;receptor activity	GO:0030154;cell differentiation|GO:0007275;multicellular organismal development|GO:0007399;nervous system development	GO:0016020;membrane|GO:0016021;integral to membrane	Cytokines_geneOntology
SEMA4C	GO:0005515;protein binding|GO:0004872;receptor activity	GO:0007275;multicellular organismal development|GO:0007399;nervous system development|GO:0030154;cell differentiation	GO:0016021;integral to membrane|GO:0016020;membrane	Cytokines_geneOntology
SEMA4D	GO:0004872;receptor activity|GO:0005102;receptor binding	GO:0007275;multicellular organismal development|GO:0030154;cell differentiation|GO:0007155;cell adhesion|GO:0006916;anti-apoptosis|GO:0007399;nervous system development|GO:0006955;immune response|GO:0050772;positive regulation of axonogenesis	GO:0016020;membrane|GO:0016021;integral to membrane	Cytokines_geneOntology
SEMA4F	GO:0004872;receptor activity	GO:0007275;multicellular organismal development|GO:0007399;nervous system development|GO:0007411;axon guidance|GO:0030154;cell differentiation|GO:0007267;cell-cell signaling	GO:0005624;membrane fraction|GO:0005887;integral to plasma membrane|GO:0005783;endoplasmic reticulum|GO:0005886;plasma membrane	Cytokines_geneOntology
SEMA4G	GO:0004872;receptor activity	GO:0007275;multicellular organismal development|GO:0007399;nervous system development|GO:0030154;cell differentiation	GO:0016021;integral to membrane|GO:0016020;membrane	Cytokines_geneOntology
SEMA5A	GO:0008046;axon guidance receptor activity|GO:0004872;receptor activity	GO:0007275;multicellular organismal development|GO:0001569;patterning of blood vessels|GO:0007411;axon guidance|GO:0007155;cell adhesion|GO:0030154;cell differentiation|GO:0007267;cell-cell signaling|GO:0007399;nervous system development	GO:0043231;intracellular membrane-bounded organelle|GO:0016021;integral to membrane|GO:0016020;membrane	Cytokines_geneOntology
SEMA5B	GO:0004872;receptor activity	GO:0030154;cell differentiation|GO:0007275;multicellular organismal development|GO:0007399;nervous system development	GO:0016021;integral to membrane|GO:0016020;membrane	Cytokines_geneOntology
SEMA6A	GO:0004872;receptor activity|GO:0005515;protein binding	GO:0006915;apoptosis|GO:0030154;cell differentiation|GO:0007010;cytoskeleton organization|GO:0007275;multicellular organismal development|GO:0007411;axon guidance|GO:0007166;cell surface receptor linked signal transduction|GO:0009887;organ morphogenesis|GO:0007399;nervous system development	GO:0016021;integral to membrane|GO:0016020;membrane|GO:0030424;axon	Cytokines_geneOntology
SEMA6B	GO:0004872;receptor activity	GO:0007275;multicellular organismal development|GO:0007399;nervous system development|GO:0030154;cell differentiation	GO:0016020;membrane|GO:0016021;integral to membrane	Cytokines_geneOntology
SEMA6C	GO:0004872;receptor activity	GO:0030154;cell differentiation|GO:0007275;multicellular organismal development|GO:0007411;axon guidance|GO:0007399;nervous system development	GO:0016021;integral to membrane|GO:0016020;membrane	Cytokines_geneOntology
SEMA6D	GO:0004872;receptor activity	GO:0007399;nervous system development|GO:0030154;cell differentiation|GO:0007275;multicellular organismal development	GO:0005886;plasma membrane|GO:0016021;integral to membrane|GO:0005737;cytoplasm	Cytokines_geneOntology
SEMA7A	GO:0004872;receptor activity|GO:0005515;protein binding	GO:0007275;multicellular organismal development|GO:0006955;immune response|GO:0007399;nervous system development|GO:0030154;cell differentiation	GO:0005886;plasma membrane|GO:0031225;anchored to membrane	Cytokines_geneOntology
SLIT1	GO:0005509;calcium ion binding|GO:0005515;protein binding	GO:0030154;cell differentiation|GO:0040023;establishment of nucleus localization|GO:0007420;brain development|GO:0007399;nervous system development|GO:0031290;retinal ganglion cell axon guidance|GO:0007275;multicellular organismal development	GO:0005576;extracellular region|GO:0043231;intracellular membrane-bounded organelle|GO:0005737;cytoplasm|GO:0005615;extracellular space	Cytokines_geneOntology
SLIT2	GO:0005102;receptor binding|GO:0005509;calcium ion binding	GO:0008038;neuron recognition|GO:0008347;glial cell migration|GO:0007275;multicellular organismal development|GO:0008045;motor axon guidance|GO:0006935;chemotaxis|GO:0007399;nervous system development|GO:0030154;cell differentiation|GO:0050929;induction of negative chemotaxis|GO:0007608;sensory perception of smell|GO:0007509;mesoderm migration|GO:0001657;ureteric bud development|GO:0050772;positi…	GO:0005576;extracellular region	Cytokines_geneOntology
SLURP1	GO:0005125;cytokine activity	GO:0001775;cell activation|GO:0007155;cell adhesion	GO:0005576;extracellular region|GO:0005615;extracellular space	Cytokines_geneOntology
SPP1	GO:0005515;protein binding|GO:0005125;cytokine activity	GO:0007155;cell adhesion|GO:0001503;ossification	GO:0005615;extracellular space|GO:0005576;extracellular region	Cytokines_geneOntology
SST	GO:0005179;hormone activity	GO:0030334;regulation of cell migration|GO:0007268;synaptic transmission|GO:0007186;G-protein coupled receptor protein signaling pathway|GO:0008628;induction of apoptosis by hormones|GO:0008285;negative regulation of cell proliferation|GO:0007586;digestion|GO:0007584;response to nutrient	GO:0005576;extracellular region|GO:0005615;extracellular space	Cytokines_geneOntology
STC1	GO:0005179;hormone activity	GO:0007267;cell-cell signaling|GO:0007166;cell surface receptor linked signal transduction|GO:0006874;cellular calcium ion homeostasis|GO:0007584;response to nutrient	GO:0005615;extracellular space|GO:0005576;extracellular region	Cytokines_geneOntology
STC2	GO:0005179;hormone activity	GO:0007584;response to nutrient|GO:0007267;cell-cell signaling|GO:0007166;cell surface receptor linked signal transduction	GO:0005576;extracellular region	Cytokines_geneOntology
TAC1		GO:0007218;neuropeptide signaling pathway|GO:0048265;response to pain|GO:0019233;sensory perception of pain|GO:0006954;inflammatory response|GO:0007320;insemination|GO:0007204;elevation of cytosolic calcium ion concentration|GO:0007217;tachykinin receptor signaling pathway|GO:0007268;synaptic transmission|GO:0009582;detection of abiotic stimulus	GO:0005576;extracellular region|GO:0005615;extracellular space|GO:0030424;axon|GO:0043025;cell soma	Cytokines_geneOntology
TDGF1	GO:0008083;growth factor activity	GO:0001763;morphogenesis of a branching structure|GO:0008595;determination of anterior/posterior axis, embryo|GO:0030154;cell differentiation|GO:0050731;positive regulation of peptidyl-tyrosine phosphorylation|GO:0009790;embryonic development|GO:0043066;negative regulation of apoptosis|GO:0000187;activation of MAPK activity|GO:0007173;epidermal growth factor receptor signaling pathway|GO:0008284;…	GO:0009986;cell surface|GO:0031225;anchored to membrane|GO:0005886;plasma membrane|GO:0019897;extrinsic to plasma membrane	Cytokines_geneOntology
TDGF3	GO:0008083;growth factor activity	GO:0007500;mesodermal cell fate determination	GO:0005575;cellular_component	Cytokines_geneOntology
TG	GO:0005179;hormone activity	GO:0042446;hormone biosynthetic process|GO:0006590;thyroid hormone generation|GO:0007165;signal transduction	GO:0005576;extracellular region	Cytokines_geneOntology
TGFA	GO:0004871;signal transducer activity|GO:0004708;MAP kinase kinase activity|GO:0008083;growth factor activity|GO:0001948;glycoprotein binding	GO:0050679;positive regulation of epithelial cell proliferation|GO:0045741;positive regulation of epidermal growth factor receptor activity|GO:0000187;activation of MAPK activity|GO:0001525;angiogenesis|GO:0045840;positive regulation of mitosis|GO:0008283;cell proliferation	GO:0016021;integral to membrane|GO:0005615;extracellular space|GO:0009986;cell surface|GO:0005576;extracellular region|GO:0005886;plasma membrane	Cytokines_geneOntology
TGFB1	GO:0016563;transcription activator activity|GO:0047485;protein N-terminus binding|GO:0005114;type II transforming growth factor beta receptor binding|GO:0008083;growth factor activity	GO:0006754;ATP biosynthetic process|GO:0007050;cell cycle arrest|GO:0009817;defense response to fungus, incompatible interaction|GO:0010718;positive regulation of epithelial to mesenchymal transition|GO:0010742;foam cell differentiation|GO:0016481;negative regulation of transcription|GO:0022408;negative regulation of cell-cell adhesion|GO:0030879;mammary gland development|GO:0031536;positive regu…	GO:0005578;proteinaceous extracellular matrix|GO:0005634;nucleus|GO:0031093;platelet alpha granule lumen|GO:0005737;cytoplasm|GO:0043025;cell soma|GO:0005576;extracellular region|GO:0005796;Golgi lumen|GO:0030424;axon|GO:0030141;secretory granule|GO:0005615;extracellular space	Cytokines_geneOntology
TGFB2	GO:0005125;cytokine activity|GO:0004702;receptor signaling protein serine/threonine kinase activity|GO:0005114;type II transforming growth factor beta receptor binding|GO:0001540;beta-amyloid binding|GO:0042803;protein homodimerization activity|GO:0008083;growth factor activity|GO:0046982;protein heterodimerization activity	GO:0006917;induction of apoptosis|GO:0006924;activation-induced cell death of T cells|GO:0010693;negative regulation of alkaline phosphatase activity|GO:0050680;negative regulation of epithelial cell proliferation|GO:0060038;cardiac muscle cell proliferation|GO:0008219;cell death|GO:0030097;hemopoiesis|GO:0042060;wound healing|GO:0042416;dopamine biosynthetic process|GO:0048666;neuron development…	GO:0031012;extracellular matrix|GO:0005576;extracellular region|GO:0031093;platelet alpha granule lumen|GO:0030424;axon|GO:0043025;cell soma	Cytokines_geneOntology
TGFB3	GO:0034713;type I transforming growth factor beta receptor binding|GO:0005114;type II transforming growth factor beta receptor binding|GO:0050431;transforming growth factor beta binding|GO:0008083;growth factor activity|GO:0042802;identical protein binding	GO:0001701;in utero embryonic development|GO:0008156;negative regulation of DNA replication|GO:0008285;negative regulation of cell proliferation|GO:0043524;negative regulation of neuron apoptosis|GO:0001666;response to hypoxia|GO:0009790;embryonic development|GO:0045740;positive regulation of DNA replication|GO:0045944;positive regulation of transcription from RNA polymerase II promoter|GO:002260…	GO:0030315;T-tubule|GO:0043025;cell soma|GO:0005615;extracellular space|GO:0030141;secretory granule|GO:0031012;extracellular matrix|GO:0005634;nucleus|GO:0005886;plasma membrane|GO:0031093;platelet alpha granule lumen|GO:0005576;extracellular region|GO:0005737;cytoplasm	Cytokines_geneOntology
THPO	GO:0005125;cytokine activity|GO:0008083;growth factor activity|GO:0005179;hormone activity	GO:0008283;cell proliferation|GO:0007275;multicellular organismal development	GO:0005576;extracellular region|GO:0005615;extracellular space	Cytokines_geneOntology
TNC	GO:0005102;receptor binding	GO:0007155;cell adhesion|GO:0007165;signal transduction|GO:0009611;response to wounding	GO:0005576;extracellular region|GO:0005634;nucleus|GO:0005886;plasma membrane|GO:0005925;focal adhesion|GO:0005578;proteinaceous extracellular matrix|GO:0005737;cytoplasm	Cytokines_geneOntology
TNF	GO:0042802;identical protein binding|GO:0005125;cytokine activity|GO:0005164;tumor necrosis factor receptor binding	GO:0000122;negative regulation of transcription from RNA polymerase II promoter|GO:0000187;activation of MAPK activity|GO:0042742;defense response to bacterium|GO:0043123;positive regulation of I-kappaB kinase/NF-kappaB cascade|GO:0045670;regulation of osteoclast differentiation|GO:0050796;regulation of insulin secretion|GO:0006006;glucose metabolic process|GO:0006916;anti-apoptosis|GO:0006927;tr…	GO:0001891;phagocytic cup|GO:0005576;extracellular region|GO:0009897;external side of plasma membrane|GO:0055037;recycling endosome|GO:0005886;plasma membrane|GO:0005887;integral to plasma membrane|GO:0045121;membrane raft|GO:0005615;extracellular space	Cytokines_geneOntology
TNFRSF11B	GO:0004872;receptor activity|GO:0005515;protein binding|GO:0005125;cytokine activity	GO:0007165;signal transduction|GO:0001501;skeletal system development|GO:0006915;apoptosis|GO:0042489;negative regulation of odontogenesis of dentine-containing tooth	GO:0005576;extracellular region|GO:0005578;proteinaceous extracellular matrix	Cytokines_geneOntology
TNFSF10	GO:0046872;metal ion binding|GO:0008270;zinc ion binding|GO:0005164;tumor necrosis factor receptor binding|GO:0005125;cytokine activity	GO:0006917;induction of apoptosis|GO:0007165;signal transduction|GO:0006915;apoptosis|GO:0006955;immune response|GO:0007267;cell-cell signaling|GO:0008633;activation of pro-apoptotic gene products|GO:0043123;positive regulation of I-kappaB kinase/NF-kappaB cascade	GO:0005615;extracellular space|GO:0016020;membrane|GO:0005625;soluble fraction|GO:0005576;extracellular region|GO:0005887;integral to plasma membrane	Cytokines_geneOntology
TNFSF11	GO:0005164;tumor necrosis factor receptor binding|GO:0004872;receptor activity|GO:0005515;protein binding|GO:0005125;cytokine activity	GO:0001503;ossification|GO:0009887;organ morphogenesis|GO:0006955;immune response|GO:0045780;positive regulation of bone resorption|GO:0051260;protein homooligomerization|GO:0007275;multicellular organismal development|GO:0030154;cell differentiation|GO:0045672;positive regulation of osteoclast differentiation	GO:0005737;cytoplasm|GO:0005576;extracellular region|GO:0005886;plasma membrane|GO:0005887;integral to plasma membrane|GO:0005615;extracellular space	Cytokines_geneOntology
TNFSF12	GO:0005125;cytokine activity|GO:0005164;tumor necrosis factor receptor binding	GO:0006917;induction of apoptosis|GO:0045766;positive regulation of angiogenesis|GO:0043542;endothelial cell migration|GO:0007165;signal transduction|GO:0001938;positive regulation of endothelial cell proliferation|GO:0006915;apoptosis|GO:0006955;immune response|GO:0007275;multicellular organismal development|GO:0030154;cell differentiation	GO:0005615;extracellular space|GO:0048471;perinuclear region of cytoplasm|GO:0005887;integral to plasma membrane|GO:0005886;plasma membrane|GO:0005576;extracellular region	Cytokines_geneOntology
TNFSF13	GO:0005164;tumor necrosis factor receptor binding|GO:0005125;cytokine activity	GO:0006955;immune response|GO:0008284;positive regulation of cell proliferation|GO:0048298;positive regulation of isotype switching to IgA isotypes|GO:0007165;signal transduction	GO:0005576;extracellular region|GO:0005615;extracellular space|GO:0016020;membrane	Cytokines_geneOntology
TNFSF13B	GO:0005164;tumor necrosis factor receptor binding|GO:0005125;cytokine activity	GO:0048305;immunoglobulin secretion|GO:0050776;regulation of immune response|GO:0001782;B cell homeostasis|GO:0002636;positive regulation of germinal center formation|GO:0007165;signal transduction|GO:0042102;positive regulation of T cell proliferation|GO:0008284;positive regulation of cell proliferation|GO:0030890;positive regulation of B cell proliferation|GO:0031296;B cell costimulation|GO:004…	GO:0016021;integral to membrane|GO:0005615;extracellular space|GO:0005576;extracellular region|GO:0005886;plasma membrane|GO:0005625;soluble fraction	Cytokines_geneOntology
TNFSF14	GO:0005125;cytokine activity|GO:0005164;tumor necrosis factor receptor binding|GO:0043027;caspase inhibitor activity	GO:0007165;signal transduction|GO:0008588;release of cytoplasmic sequestered NF-kappaB|GO:0006917;induction of apoptosis|GO:0043029;T cell homeostasis|GO:0006955;immune response|GO:0042098;T cell proliferation|GO:0031295;T cell costimulation	GO:0005615;extracellular space|GO:0005886;plasma membrane|GO:0016021;integral to membrane|GO:0005737;cytoplasm|GO:0005576;extracellular region	Cytokines_geneOntology
TNFSF15	GO:0005164;tumor necrosis factor receptor binding|GO:0005125;cytokine activity	GO:0006919;activation of caspase activity|GO:0007250;activation of NF-kappaB-inducing kinase activity|GO:0007165;signal transduction|GO:0042107;cytokine metabolic process|GO:0001937;negative regulation of endothelial cell proliferation|GO:0006955;immune response	GO:0005576;extracellular region|GO:0005886;plasma membrane|GO:0005615;extracellular space|GO:0005887;integral to plasma membrane	Cytokines_geneOntology
TNFSF18	GO:0005125;cytokine activity|GO:0005164;tumor necrosis factor receptor binding	GO:0006955;immune response|GO:0007165;signal transduction|GO:0007267;cell-cell signaling|GO:0006916;anti-apoptosis	GO:0016020;membrane|GO:0016021;integral to membrane|GO:0005615;extracellular space	Cytokines_geneOntology
TNFSF4	GO:0005164;tumor necrosis factor receptor binding|GO:0005125;cytokine activity	GO:0006955;immune response|GO:0007165;signal transduction|GO:0008284;positive regulation of cell proliferation	GO:0005615;extracellular space|GO:0005887;integral to plasma membrane|GO:0016020;membrane	Cytokines_geneOntology
TNFSF8	GO:0005125;cytokine activity|GO:0005164;tumor necrosis factor receptor binding	GO:0006955;immune response|GO:0008283;cell proliferation|GO:0007267;cell-cell signaling|GO:0006917;induction of apoptosis|GO:0007165;signal transduction	GO:0005887;integral to plasma membrane|GO:0005615;extracellular space|GO:0016020;membrane	Cytokines_geneOntology
TNFSF9	GO:0005125;cytokine activity|GO:0005164;tumor necrosis factor receptor binding	GO:0007165;signal transduction|GO:0006915;apoptosis|GO:0006955;immune response|GO:0007267;cell-cell signaling|GO:0008283;cell proliferation	GO:0005615;extracellular space|GO:0016020;membrane|GO:0016021;integral to membrane	Cytokines_geneOntology
TOR2A	GO:0000166;nucleotide binding|GO:0005179;hormone activity|GO:0005524;ATP binding|GO:0017111;nucleoside-triphosphatase activity	GO:0051085;chaperone mediated protein folding requiring cofactor	GO:0005783;endoplasmic reticulum|GO:0005576;extracellular region	Cytokines_geneOntology
TRH	GO:0008437;thyrotropin-releasing hormone activity|GO:0005515;protein binding|GO:0005184;neuropeptide hormone activity	GO:0007165;signal transduction|GO:0007267;cell-cell signaling|GO:0007628;adult walking behavior|GO:0009755;hormone-mediated signaling	GO:0005625;soluble fraction|GO:0005576;extracellular region	Cytokines_geneOntology
TSHB	GO:0005179;hormone activity	GO:0007267;cell-cell signaling|GO:0033189;response to vitamin A|GO:0009653;anatomical structure morphogenesis|GO:0007186;G-protein coupled receptor protein signaling pathway|GO:0043627;response to estrogen stimulus|GO:0051592;response to calcium ion	GO:0005576;extracellular region	Cytokines_geneOntology
TSLP	GO:0005125;cytokine activity		GO:0005615;extracellular space|GO:0005576;extracellular region	Cytokines_geneOntology
TXLNA	GO:0030372;high molecular weight B cell growth factor receptor binding|GO:0005125;cytokine activity|GO:0005515;protein binding	GO:0006887;exocytosis|GO:0008283;cell proliferation	GO:0005576;extracellular region|GO:0005737;cytoplasm	Cytokines_geneOntology
TYMP	GO:0009032;thymidine phosphorylase activity|GO:0005161;platelet-derived growth factor receptor binding|GO:0008083;growth factor activity	GO:0006220;pyrimidine nucleotide metabolic process|GO:0006260;DNA replication|GO:0001525;angiogenesis|GO:0008152;metabolic process|GO:0006213;pyrimidine nucleoside metabolic process|GO:0030154;cell differentiation|GO:0000002;mitochondrial genome maintenance|GO:0006206;pyrimidine base metabolic process|GO:0006935;chemotaxis|GO:0007275;multicellular organismal development	GO:0043231;intracellular membrane-bounded organelle|GO:0005829;cytosol	Cytokines_geneOntology
UCN	GO:0005184;neuropeptide hormone activity	GO:0007186;G-protein coupled receptor protein signaling pathway	GO:0005576;extracellular region	Cytokines_geneOntology
UCN2	GO:0005179;hormone activity|GO:0001664;G-protein-coupled receptor binding	GO:0006950;response to stress|GO:0006171;cAMP biosynthetic process|GO:0007586;digestion	GO:0005576;extracellular region	Cytokines_geneOntology
UCN3	GO:0005179;hormone activity|GO:0005515;protein binding	GO:0007189;activation of adenylate cyclase activity by G-protein signaling pathway	GO:0005576;extracellular region	Cytokines_geneOntology
UTS2	GO:0005179;hormone activity	GO:0008217;regulation of blood pressure|GO:0007268;synaptic transmission|GO:0006936;muscle contraction	GO:0005576;extracellular region|GO:0005615;extracellular space	Cytokines_geneOntology
UTS2D	GO:0005179;hormone activity		GO:0005576;extracellular region	Cytokines_geneOntology
VEGFA	GO:0005161;platelet-derived growth factor receptor binding|GO:0008083;growth factor activity|GO:0001968;fibronectin binding|GO:0043498;cell surface binding|GO:0005125;cytokine activity|GO:0008201;heparin binding|GO:0042803;protein homodimerization activity|GO:0050840;extracellular matrix binding|GO:0043184;vascular endothelial growth factor receptor 2 binding|GO:0043183;vascular endothelial growt…	GO:0001570;vasculogenesis|GO:0030949;positive regulation of vascular endothelial growth factor receptor signaling pathway|GO:0048008;platelet-derived growth factor receptor signaling pathway|GO:0001525;angiogenesis|GO:0007399;nervous system development|GO:0001666;response to hypoxia|GO:0002687;positive regulation of leukocyte migration|GO:0008360;regulation of cell shape|GO:0043066;negative regul…	GO:0005578;proteinaceous extracellular matrix|GO:0016020;membrane|GO:0005576;extracellular region|GO:0005615;extracellular space|GO:0009986;cell surface|GO:0031093;platelet alpha granule lumen	Cytokines_geneOntology
VEGFB	GO:0005172;vascular endothelial growth factor receptor binding|GO:0005515;protein binding|GO:0008201;heparin binding|GO:0008083;growth factor activity	GO:0001558;regulation of cell growth|GO:0007165;signal transduction|GO:0008284;positive regulation of cell proliferation	GO:0031093;platelet alpha granule lumen|GO:0005576;extracellular region|GO:0016020;membrane	Cytokines_geneOntology
VEGFC	GO:0008083;growth factor activity|GO:0043185;vascular endothelial growth factor receptor 3 binding	GO:0030154;cell differentiation|GO:0016331;morphogenesis of embryonic epithelium|GO:0002052;positive regulation of neuroblast proliferation|GO:0048010;vascular endothelial growth factor receptor signaling pathway|GO:0001525;angiogenesis|GO:0006929;substrate-bound cell migration|GO:0007275;multicellular organismal development|GO:0009887;organ morphogenesis|GO:0007165;signal transduction	GO:0016020;membrane|GO:0005615;extracellular space|GO:0031093;platelet alpha granule lumen|GO:0005576;extracellular region	Cytokines_geneOntology
VGF	GO:0005184;neuropeptide hormone activity|GO:0003674;molecular_function|GO:0008083;growth factor activity	GO:0009409;response to cold|GO:0006091;generation of precursor metabolites and energy|GO:0030073;insulin secretion|GO:0032868;response to insulin stimulus|GO:0019953;sexual reproduction|GO:0042593;glucose homeostasis|GO:0051591;response to cAMP|GO:0001541;ovarian follicle development|GO:0002021;response to dietary excess	GO:0005615;extracellular space|GO:0005576;extracellular region|GO:0031410;cytoplasmic vesicle	Cytokines_geneOntology
VIP	GO:0005184;neuropeptide hormone activity	GO:0008284;positive regulation of cell proliferation|GO:0007186;G-protein coupled receptor protein signaling pathway|GO:0007589;body fluid secretion	GO:0005576;extracellular region	Cytokines_geneOntology
XCL1	GO:0008009;chemokine activity	GO:0006955;immune response|GO:0007267;cell-cell signaling|GO:0006874;cellular calcium ion homeostasis|GO:0007165;signal transduction|GO:0006935;chemotaxis	GO:0005576;extracellular region|GO:0005615;extracellular space	Cytokines_geneOntology
XCL2	GO:0008009;chemokine activity	GO:0007165;signal transduction|GO:0006935;chemotaxis|GO:0008015;blood circulation|GO:0006955;immune response	GO:0005576;extracellular region|GO:0005615;extracellular space	Cytokines_geneOntology
ACVR1B	GO:0031625;ubiquitin protein ligase binding|GO:0043130;ubiquitin binding|GO:0046332;SMAD binding|GO:0048185;activin binding|GO:0004872;receptor activity|GO:0000287;magnesium ion binding|GO:0016361;activin receptor activity, type I|GO:0030145;manganese ion binding|GO:0004674;protein serine/threonine kinase activity|GO:0005524;ATP binding|GO:0000166;nucleotide binding|GO:0016740;transferase activit…	GO:0001942;hair follicle development|GO:0007165;signal transduction|GO:0009790;embryonic development|GO:0030308;negative regulation of cell growth|GO:0045449;regulation of transcription|GO:0006917;induction of apoptosis|GO:0018107;peptidyl-threonine phosphorylation|GO:0045648;positive regulation of erythrocyte differentiation|GO:0007178;transmembrane receptor protein serine/threonine kinase signa…	GO:0016020;membrane|GO:0005887;integral to plasma membrane|GO:0009986;cell surface	Cytokines_Receptors_geneOntology
ACVR1C	GO:0000287;magnesium ion binding|GO:0005024;transforming growth factor beta receptor activity|GO:0016361;activin receptor activity, type I|GO:0016740;transferase activity|GO:0048185;activin binding|GO:0005524;ATP binding|GO:0030145;manganese ion binding|GO:0004674;protein serine/threonine kinase activity|GO:0000166;nucleotide binding|GO:0004872;receptor activity	GO:0006468;protein amino acid phosphorylation|GO:0042981;regulation of apoptosis|GO:0030154;cell differentiation	GO:0048179;activin receptor complex|GO:0016021;integral to membrane|GO:0016020;membrane	Cytokines_Receptors_geneOntology
ACVR2A	GO:0043621;protein self-association|GO:0048185;activin binding|GO:0000287;magnesium ion binding|GO:0030145;manganese ion binding|GO:0019838;growth factor binding|GO:0048186;inhibin beta-A binding|GO:0016740;transferase activity|GO:0000166;nucleotide binding|GO:0017002;activin receptor activity|GO:0015026;coreceptor activity|GO:0005524;ATP binding	GO:0001702;gastrulation with mouth forming second|GO:0006468;protein amino acid phosphorylation|GO:0042713;sperm ejaculation|GO:0030510;regulation of BMP signaling pathway|GO:0007368;determination of left/right symmetry|GO:0032927;positive regulation of activin receptor signaling pathway|GO:0050999;regulation of nitric-oxide synthase activity|GO:0007498;mesoderm development|GO:0030501;positive re…	GO:0034673;inhibin-betaglycan-ActRII complex|GO:0005886;plasma membrane|GO:0005737;cytoplasm|GO:0005887;integral to plasma membrane	Cytokines_Receptors_geneOntology
ACVR2B	GO:0000287;magnesium ion binding|GO:0005524;ATP binding|GO:0019838;growth factor binding|GO:0004872;receptor activity|GO:0000166;nucleotide binding|GO:0016740;transferase activity|GO:0016362;activin receptor activity, type II|GO:0030145;manganese ion binding	GO:0030501;positive regulation of bone mineralization|GO:0045669;positive regulation of osteoblast differentiation|GO:0030509;BMP signaling pathway|GO:0045449;regulation of transcription|GO:0007165;signal transduction|GO:0032927;positive regulation of activin receptor signaling pathway|GO:0006468;protein amino acid phosphorylation|GO:0009952;anterior/posterior pattern formation	GO:0005886;plasma membrane|GO:0005737;cytoplasm|GO:0009986;cell surface|GO:0005887;integral to plasma membrane	Cytokines_Receptors_geneOntology
ACVRL1	GO:0048185;activin binding|GO:0000287;magnesium ion binding|GO:0005524;ATP binding|GO:0030145;manganese ion binding|GO:0046332;SMAD binding|GO:0016361;activin receptor activity, type I|GO:0016740;transferase activity|GO:0000166;nucleotide binding|GO:0004872;receptor activity|GO:0050431;transforming growth factor beta binding	GO:0007165;signal transduction|GO:0030513;positive regulation of BMP signaling pathway|GO:0007162;negative regulation of cell adhesion|GO:0008217;regulation of blood pressure|GO:0035313;wound healing, spreading of epidermal cells|GO:0007179;transforming growth factor beta receptor signaling pathway|GO:0008285;negative regulation of cell proliferation|GO:0001525;angiogenesis|GO:0010596;negative re…	GO:0005886;plasma membrane|GO:0005887;integral to plasma membrane|GO:0009986;cell surface|GO:0005737;cytoplasm	Cytokines_Receptors_geneOntology
ADCYAP1R1	GO:0004999;vasoactive intestinal polypeptide receptor activity	GO:0007190;activation of adenylate cyclase activity|GO:0007275;multicellular organismal development|GO:0030154;cell differentiation|GO:0007169;transmembrane receptor protein tyrosine kinase signaling pathway|GO:0007283;spermatogenesis|GO:0007186;G-protein coupled receptor protein signaling pathway	GO:0005887;integral to plasma membrane|GO:0005886;plasma membrane	Cytokines_Receptors_geneOntology
ADIPOR1	GO:0004872;receptor activity|GO:0042562;hormone binding	GO:0006629;lipid metabolic process|GO:0009755;hormone-mediated signaling|GO:0019395;fatty acid oxidation	GO:0016020;membrane|GO:0016021;integral to membrane	Cytokines_Receptors_geneOntology
ADIPOR2	GO:0042802;identical protein binding|GO:0046982;protein heterodimerization activity|GO:0004872;receptor activity|GO:0042562;hormone binding	GO:0007565;female pregnancy|GO:0009755;hormone-mediated signaling|GO:0030308;negative regulation of cell growth|GO:0007584;response to nutrient|GO:0019395;fatty acid oxidation|GO:0006629;lipid metabolic process	GO:0016020;membrane|GO:0016021;integral to membrane	Cytokines_Receptors_geneOntology
ADRB1	GO:0004872;receptor activity|GO:0005515;protein binding|GO:0004930;G-protein coupled receptor activity|GO:0004940;beta1-adrenergic receptor activity	GO:0007165;signal transduction|GO:0007189;activation of adenylate cyclase activity by G-protein signaling pathway|GO:0001996;positive regulation of heart rate by epinephrine-norepinephrine|GO:0007186;G-protein coupled receptor protein signaling pathway|GO:0009409;response to cold|GO:0040015;negative regulation of multicellular organism growth|GO:0050873;brown fat cell differentiation|GO:0002024;d…	GO:0005887;integral to plasma membrane|GO:0005886;plasma membrane|GO:0005624;membrane fraction	Cytokines_Receptors_geneOntology
ADRB2	GO:0004872;receptor activity|GO:0042803;protein homodimerization activity|GO:0015459;potassium channel regulator activity|GO:0004930;G-protein coupled receptor activity|GO:0004941;beta2-adrenergic receptor activity|GO:0008144;drug binding|GO:0051380;norepinephrine binding|GO:0008179;adenylate cyclase binding|GO:0032403;protein complex binding	GO:0002024;diet induced thermogenesis|GO:0008284;positive regulation of cell proliferation|GO:0030279;negative regulation of ossification|GO:0043065;positive regulation of apoptosis|GO:0002028;regulation of sodium ion transport|GO:0045453;bone resorption|GO:0002025;vasodilation by norepinephrine-epinephrine involved in regulation of systemic arterial blood pressure|GO:0008333;endosome to lysosome…	GO:0016324;apical plasma membrane|GO:0042383;sarcolemma|GO:0005768;endosome|GO:0030424;axon|GO:0043235;receptor complex|GO:0005634;nucleus|GO:0005887;integral to plasma membrane|GO:0005624;membrane fraction|GO:0005901;caveola|GO:0005764;lysosome|GO:0030425;dendrite|GO:0044424;intracellular part	Cytokines_Receptors_geneOntology
AGTR1	GO:0001596;angiotensin type I receptor activity|GO:0004872;receptor activity|GO:0004945;angiotensin type II receptor activity|GO:0046982;protein heterodimerization activity|GO:0010698;acetyltransferase activator activity|GO:0004930;G-protein coupled receptor activity|GO:0031711;bradykinin receptor binding	GO:0001822;kidney development|GO:0002018;renin-angiotensin regulation of aldosterone production|GO:0032270;positive regulation of cellular protein metabolic process|GO:0042127;regulation of cell proliferation|GO:0002034;regulation of blood vessel size by renin-angiotensin|GO:0006800;oxygen and reactive oxygen species metabolic process|GO:0019229;regulation of vasoconstriction|GO:0042312;regulatio…	GO:0005886;plasma membrane|GO:0005887;integral to plasma membrane	Cytokines_Receptors_geneOntology
AGTR2	GO:0004930;G-protein coupled receptor activity|GO:0004872;receptor activity|GO:0004945;angiotensin type II receptor activity|GO:0048019;receptor antagonist activity|GO:0005515;protein binding	GO:0007186;G-protein coupled receptor protein signaling pathway|GO:0007610;behavior|GO:0051000;positive regulation of nitric-oxide synthase activity|GO:0001991;regulation of systemic arterial blood pressure by circulatory renin-angiotensin|GO:0051387;negative regulation of nerve growth factor receptor signaling pathway|GO:0030308;negative regulation of cell growth|GO:0002033;vasodilation by angio…	GO:0005887;integral to plasma membrane|GO:0005886;plasma membrane	Cytokines_Receptors_geneOntology
AMHR2	GO:0000166;nucleotide binding|GO:0005026;transforming growth factor beta receptor activity, type II|GO:0030145;manganese ion binding|GO:0000287;magnesium ion binding|GO:0004872;receptor activity|GO:0016740;transferase activity|GO:0004674;protein serine/threonine kinase activity|GO:0042562;hormone binding|GO:0005071;transmembrane receptor protein serine/threonine kinase signaling protein activity|…	GO:0006468;protein amino acid phosphorylation|GO:0007179;transforming growth factor beta receptor signaling pathway|GO:0007530;sex determination|GO:0007548;sex differentiation|GO:0007165;signal transduction|GO:0001880;Mullerian duct regression	GO:0016020;membrane|GO:0005887;integral to plasma membrane	Cytokines_Receptors_geneOntology
ANGPT1	GO:0005102;receptor binding	GO:0001525;angiogenesis|GO:0030154;cell differentiation|GO:0007165;signal transduction|GO:0007275;multicellular organismal development	GO:0005576;extracellular region	Cytokines_Receptors_geneOntology
ANGPT4	GO:0030297;transmembrane receptor protein tyrosine kinase activator activity|GO:0005102;receptor binding	GO:0007165;signal transduction|GO:0008150;biological_process	GO:0005576;extracellular region	Cytokines_Receptors_geneOntology
ANGPTL1	GO:0005102;receptor binding	GO:0007165;signal transduction	GO:0005576;extracellular region|GO:0005615;extracellular space	Cytokines_Receptors_geneOntology
ANGPTL2	GO:0005102;receptor binding	GO:0007275;multicellular organismal development|GO:0007165;signal transduction	GO:0005576;extracellular region|GO:0005615;extracellular space	Cytokines_Receptors_geneOntology
ANGPTL3	GO:0004857;enzyme inhibitor activity|GO:0005178;integrin binding|GO:0008083;growth factor activity|GO:0043498;cell surface binding|GO:0004859;phospholipase inhibitor activity	GO:0009395;phospholipid catabolic process|GO:0019915;lipid storage|GO:0051005;negative regulation of lipoprotein lipase activity|GO:0055090;acylglycerol homeostasis|GO:0007165;signal transduction|GO:0050996;positive regulation of lipid catabolic process|GO:0010519;negative regulation of phospholipase activity|GO:0042632;cholesterol homeostasis|GO:0055091;phospholipid homeostasis|GO:0006071;glycer…	GO:0005615;extracellular space|GO:0005576;extracellular region	Cytokines_Receptors_geneOntology
ANGPTL4	GO:0004857;enzyme inhibitor activity|GO:0005102;receptor binding	GO:0007165;signal transduction|GO:0007275;multicellular organismal development|GO:0045766;positive regulation of angiogenesis|GO:0001666;response to hypoxia|GO:0030154;cell differentiation|GO:0051005;negative regulation of lipoprotein lipase activity|GO:0043066;negative regulation of apoptosis	GO:0005578;proteinaceous extracellular matrix|GO:0005576;extracellular region|GO:0005615;extracellular space|GO:0005634;nucleus|GO:0005737;cytoplasm|GO:0005730;nucleolus	Cytokines_Receptors_geneOntology
ANGPTL6	GO:0005102;receptor binding	GO:0001525;angiogenesis|GO:0007165;signal transduction|GO:0030154;cell differentiation|GO:0007275;multicellular organismal development	GO:0005576;extracellular region	Cytokines_Receptors_geneOntology
APLNR	GO:0004872;receptor activity|GO:0004930;G-protein coupled receptor activity	GO:0007186;G-protein coupled receptor protein signaling pathway|GO:0007165;signal transduction	GO:0005886;plasma membrane|GO:0005887;integral to plasma membrane	Cytokines_Receptors_geneOntology
AR	GO:0005497;androgen binding|GO:0046983;protein dimerization activity|GO:0004872;receptor activity|GO:0046872;metal ion binding|GO:0043565;sequence-specific DNA binding|GO:0003700;transcription factor activity|GO:0005102;receptor binding|GO:0008270;zinc ion binding|GO:0004882;androgen receptor activity	GO:0030521;androgen receptor signaling pathway|GO:0030850;prostate gland development|GO:0006810;transport|GO:0050790;regulation of catalytic activity|GO:0016049;cell growth|GO:0001701;in utero embryonic development|GO:0008283;cell proliferation|GO:0019102;male somatic sex determination|GO:0045944;positive regulation of transcription from RNA polymerase II promoter|GO:0008584;male gonad developmen…	GO:0005737;cytoplasm|GO:0005634;nucleus	Cytokines_Receptors_geneOntology
AVPR1A	GO:0005000;vasopressin receptor activity|GO:0017046;peptide hormone binding|GO:0004872;receptor activity|GO:0031894;V1A vasopressin receptor binding|GO:0005080;protein kinase C binding|GO:0004930;G-protein coupled receptor activity	GO:0019722;calcium-mediated signaling|GO:0006091;generation of precursor metabolites and energy|GO:0007186;G-protein coupled receptor protein signaling pathway|GO:0007204;elevation of cytosolic calcium ion concentration|GO:0001992;regulation of systemic arterial blood pressure by vasopressin|GO:0007202;activation of phospholipase C activity|GO:0042631;cellular response to water deprivation|GO:000…	GO:0005768;endosome|GO:0005887;integral to plasma membrane|GO:0005886;plasma membrane	Cytokines_Receptors_geneOntology
AVPR1B	GO:0017046;peptide hormone binding|GO:0004930;G-protein coupled receptor activity|GO:0004872;receptor activity|GO:0005000;vasopressin receptor activity|GO:0005080;protein kinase C binding	GO:0007165;signal transduction|GO:0007204;elevation of cytosolic calcium ion concentration|GO:0001992;regulation of systemic arterial blood pressure by vasopressin|GO:0007202;activation of phospholipase C activity|GO:0042538;hyperosmotic salinity response|GO:0007186;G-protein coupled receptor protein signaling pathway	GO:0005886;plasma membrane|GO:0005887;integral to plasma membrane|GO:0005768;endosome	Cytokines_Receptors_geneOntology
AVPR2	GO:0004930;G-protein coupled receptor activity|GO:0005000;vasopressin receptor activity|GO:0004872;receptor activity	GO:0007165;signal transduction|GO:0007186;G-protein coupled receptor protein signaling pathway|GO:0007588;excretion|GO:0007188;G-protein signaling, coupled to cAMP nucleotide second messenger|GO:0007599;hemostasis|GO:0007190;activation of adenylate cyclase activity	GO:0005887;integral to plasma membrane|GO:0005768;endosome|GO:0005794;Golgi apparatus|GO:0005886;plasma membrane|GO:0005783;endoplasmic reticulum	Cytokines_Receptors_geneOntology
BMPR1A	GO:0000166;nucleotide binding|GO:0005024;transforming growth factor beta receptor activity|GO:0046332;SMAD binding|GO:0005524;ATP binding|GO:0030145;manganese ion binding|GO:0042803;protein homodimerization activity|GO:0004872;receptor activity|GO:0016740;transferase activity|GO:0000287;magnesium ion binding|GO:0004674;protein serine/threonine kinase activity	GO:0030154;cell differentiation|GO:0030324;lung development|GO:0007398;ectoderm development|GO:0007507;heart development|GO:0030501;positive regulation of bone mineralization|GO:0045669;positive regulation of osteoblast differentiation|GO:0001707;mesoderm formation|GO:0035137;hindlimb morphogenesis|GO:0060021;palate development|GO:0002053;positive regulation of mesenchymal cell proliferation|GO:0…	GO:0005886;plasma membrane|GO:0016021;integral to membrane	Cytokines_Receptors_geneOntology
BMPR1B	GO:0000166;nucleotide binding|GO:0016740;transferase activity|GO:0005524;ATP binding|GO:0030145;manganese ion binding|GO:0000287;magnesium ion binding|GO:0004872;receptor activity|GO:0046332;SMAD binding|GO:0005025;transforming growth factor beta receptor activity, type I	GO:0001502;cartilage condensation|GO:0060041;retina development in camera-type eye|GO:0006468;protein amino acid phosphorylation|GO:0007178;transmembrane receptor protein serine/threonine kinase signaling pathway|GO:0031290;retinal ganglion cell axon guidance|GO:0045669;positive regulation of osteoblast differentiation|GO:0042698;ovulation cycle|GO:0009953;dorsal/ventral pattern formation|GO:0006…	GO:0005887;integral to plasma membrane|GO:0043235;receptor complex|GO:0005886;plasma membrane	Cytokines_Receptors_geneOntology
BMPR2	GO:0016740;transferase activity|GO:0005524;ATP binding|GO:0004872;receptor activity|GO:0005024;transforming growth factor beta receptor activity|GO:0005515;protein binding|GO:0030145;manganese ion binding|GO:0000287;magnesium ion binding|GO:0004674;protein serine/threonine kinase activity|GO:0000166;nucleotide binding	GO:0006366;transcription from RNA polymerase II promoter|GO:0048010;vascular endothelial growth factor receptor signaling pathway|GO:0045906;negative regulation of vasoconstriction|GO:0030509;BMP signaling pathway|GO:0042127;regulation of cell proliferation|GO:0001707;mesoderm formation|GO:0006468;protein amino acid phosphorylation|GO:0003085;negative regulation of systemic arterial blood pressur…	GO:0005886;plasma membrane|GO:0009986;cell surface|GO:0005887;integral to plasma membrane	Cytokines_Receptors_geneOntology
BRD8	GO:0003713;transcription coactivator activity|GO:0004887;thyroid hormone receptor activity|GO:0003706;ligand-regulated transcription factor activity|GO:0003700;transcription factor activity	GO:0016568;chromatin modification|GO:0006357;regulation of transcription from RNA polymerase II promoter|GO:0007166;cell surface receptor linked signal transduction|GO:0006350;transcription|GO:0040008;regulation of growth	GO:0005730;nucleolus|GO:0005739;mitochondrion|GO:0005634;nucleus	Cytokines_Receptors_geneOntology
C3AR1	GO:0004872;receptor activity|GO:0004435;phosphoinositide phospholipase C activity|GO:0004930;G-protein coupled receptor activity|GO:0004876;complement component C3a receptor activity|GO:0004943;C3a anaphylatoxin receptor activity	GO:0006954;inflammatory response|GO:0007186;G-protein coupled receptor protein signaling pathway|GO:0008015;blood circulation|GO:0007204;elevation of cytosolic calcium ion concentration|GO:0006935;chemotaxis|GO:0007165;signal transduction	GO:0005887;integral to plasma membrane|GO:0005886;plasma membrane	Cytokines_Receptors_geneOntology
C5AR1	GO:0004930;G-protein coupled receptor activity|GO:0004872;receptor activity|GO:0004944;C5a anaphylatoxin receptor activity	GO:0007204;elevation of cytosolic calcium ion concentration|GO:0006968;cellular defense response|GO:0007165;signal transduction|GO:0007606;sensory perception of chemical stimulus|GO:0000187;activation of MAPK activity|GO:0006935;chemotaxis|GO:0006955;immune response|GO:0007186;G-protein coupled receptor protein signaling pathway|GO:0007202;activation of phospholipase C activity	GO:0005886;plasma membrane|GO:0005887;integral to plasma membrane	Cytokines_Receptors_geneOntology
CALCR	GO:0032841;calcitonin binding|GO:0004948;calcitonin receptor activity	GO:0007204;elevation of cytosolic calcium ion concentration|GO:0007189;activation of adenylate cyclase activity by G-protein signaling pathway|GO:0007186;G-protein coupled receptor protein signaling pathway|GO:0030279;negative regulation of ossification|GO:0030316;osteoclast differentiation|GO:0043488;regulation of mRNA stability|GO:0045762;positive regulation of adenylate cyclase activity|GO:005…	GO:0005886;plasma membrane|GO:0001669;acrosomal vesicle|GO:0005887;integral to plasma membrane|GO:0044442;microtubule-based flagellum part	Cytokines_Receptors_geneOntology
CALCRL	GO:0004948;calcitonin receptor activity	GO:0007187;G-protein signaling, coupled to cyclic nucleotide second messenger	GO:0005886;plasma membrane|GO:0005887;integral to plasma membrane	Cytokines_Receptors_geneOntology
CCBP2	GO:0016494;C-X-C chemokine receptor activity|GO:0004872;receptor activity|GO:0005515;protein binding|GO:0004930;G-protein coupled receptor activity|GO:0016493;C-C chemokine receptor activity	GO:0006935;chemotaxis|GO:0007186;G-protein coupled receptor protein signaling pathway|GO:0007275;multicellular organismal development|GO:0007165;signal transduction|GO:0006955;immune response	GO:0005886;plasma membrane|GO:0005887;integral to plasma membrane	Cytokines_Receptors_geneOntology
CCR1	GO:0016493;C-C chemokine receptor activity|GO:0004872;receptor activity|GO:0004930;G-protein coupled receptor activity|GO:0005515;protein binding	GO:0006935;chemotaxis|GO:0007155;cell adhesion|GO:0007187;G-protein signaling, coupled to cyclic nucleotide second messenger|GO:0019221;cytokine-mediated signaling pathway|GO:0006954;inflammatory response|GO:0007267;cell-cell signaling|GO:0006955;immune response|GO:0007204;elevation of cytosolic calcium ion concentration	GO:0005886;plasma membrane|GO:0005887;integral to plasma membrane	Cytokines_Receptors_geneOntology
CCR10	GO:0016493;C-C chemokine receptor activity|GO:0004872;receptor activity|GO:0004930;G-protein coupled receptor activity|GO:0005515;protein binding	GO:0007186;G-protein coupled receptor protein signaling pathway|GO:0007204;elevation of cytosolic calcium ion concentration|GO:0006935;chemotaxis|GO:0007165;signal transduction	GO:0005886;plasma membrane|GO:0005887;integral to plasma membrane	Cytokines_Receptors_geneOntology
CCR3	GO:0004930;G-protein coupled receptor activity|GO:0004872;receptor activity|GO:0005515;protein binding|GO:0016493;C-C chemokine receptor activity	GO:0007204;elevation of cytosolic calcium ion concentration|GO:0006968;cellular defense response|GO:0007165;signal transduction|GO:0007188;G-protein signaling, coupled to cAMP nucleotide second messenger|GO:0006935;chemotaxis|GO:0007186;G-protein coupled receptor protein signaling pathway|GO:0006954;inflammatory response|GO:0007155;cell adhesion|GO:0044419;interspecies interaction between organis…	GO:0005886;plasma membrane|GO:0005887;integral to plasma membrane	Cytokines_Receptors_geneOntology
CCR4	GO:0004872;receptor activity|GO:0016493;C-C chemokine receptor activity|GO:0004930;G-protein coupled receptor activity	GO:0007204;elevation of cytosolic calcium ion concentration|GO:0006955;immune response|GO:0007186;G-protein coupled receptor protein signaling pathway|GO:0002507;tolerance induction|GO:0007165;signal transduction|GO:0001764;neuron migration|GO:0006954;inflammatory response|GO:0006935;chemotaxis	GO:0005886;plasma membrane|GO:0005887;integral to plasma membrane	Cytokines_Receptors_geneOntology
CCR5	GO:0004435;phosphoinositide phospholipase C activity|GO:0016493;C-C chemokine receptor activity|GO:0004930;G-protein coupled receptor activity|GO:0003779;actin binding|GO:0005515;protein binding|GO:0015026;coreceptor activity	GO:0006935;chemotaxis|GO:0044419;interspecies interaction between organisms|GO:0006968;cellular defense response|GO:0019059;initiation of viral infection|GO:0006954;inflammatory response|GO:0006955;immune response|GO:0007204;elevation of cytosolic calcium ion concentration|GO:0007267;cell-cell signaling|GO:0007186;G-protein coupled receptor protein signaling pathway	GO:0005768;endosome|GO:0005886;plasma membrane|GO:0009897;external side of plasma membrane|GO:0005737;cytoplasm|GO:0005887;integral to plasma membrane	Cytokines_Receptors_geneOntology
CCR6	GO:0004930;G-protein coupled receptor activity|GO:0005515;protein binding|GO:0016493;C-C chemokine receptor activity|GO:0004872;receptor activity	GO:0006935;chemotaxis|GO:0007204;elevation of cytosolic calcium ion concentration|GO:0007186;G-protein coupled receptor protein signaling pathway|GO:0006928;cell motion|GO:0006959;humoral immune response|GO:0006968;cellular defense response|GO:0007165;signal transduction	GO:0005886;plasma membrane|GO:0005887;integral to plasma membrane	Cytokines_Receptors_geneOntology
CCR7	GO:0004872;receptor activity|GO:0016493;C-C chemokine receptor activity|GO:0004930;G-protein coupled receptor activity	GO:0007186;G-protein coupled receptor protein signaling pathway|GO:0007165;signal transduction|GO:0006935;chemotaxis|GO:0006954;inflammatory response|GO:0007204;elevation of cytosolic calcium ion concentration	GO:0005887;integral to plasma membrane|GO:0005886;plasma membrane	Cytokines_Receptors_geneOntology
CCR8	GO:0015026;coreceptor activity|GO:0004930;G-protein coupled receptor activity|GO:0016493;C-C chemokine receptor activity|GO:0005515;protein binding	GO:0007186;G-protein coupled receptor protein signaling pathway|GO:0007165;signal transduction|GO:0006955;immune response|GO:0007155;cell adhesion|GO:0007204;elevation of cytosolic calcium ion concentration|GO:0006935;chemotaxis	GO:0005887;integral to plasma membrane|GO:0005886;plasma membrane	Cytokines_Receptors_geneOntology
CCR9	GO:0005515;protein binding|GO:0004872;receptor activity|GO:0004930;G-protein coupled receptor activity|GO:0016493;C-C chemokine receptor activity	GO:0006935;chemotaxis|GO:0006968;cellular defense response|GO:0007186;G-protein coupled receptor protein signaling pathway|GO:0007204;elevation of cytosolic calcium ion concentration|GO:0007165;signal transduction|GO:0006955;immune response	GO:0005887;integral to plasma membrane|GO:0005886;plasma membrane	Cytokines_Receptors_geneOntology
CCRL1	GO:0004872;receptor activity|GO:0004930;G-protein coupled receptor activity|GO:0016493;C-C chemokine receptor activity	GO:0006935;chemotaxis|GO:0007186;G-protein coupled receptor protein signaling pathway|GO:0007165;signal transduction|GO:0006955;immune response	GO:0005887;integral to plasma membrane|GO:0005886;plasma membrane	Cytokines_Receptors_geneOntology
CCRL2	GO:0004930;G-protein coupled receptor activity|GO:0016493;C-C chemokine receptor activity|GO:0004872;receptor activity	GO:0007186;G-protein coupled receptor protein signaling pathway|GO:0006935;chemotaxis|GO:0007165;signal transduction	GO:0005886;plasma membrane|GO:0005887;integral to plasma membrane	Cytokines_Receptors_geneOntology
CD40	GO:0004888;transmembrane receptor activity|GO:0019899;enzyme binding	GO:0006461;protein complex assembly|GO:0006955;immune response|GO:0006915;apoptosis|GO:0006954;inflammatory response|GO:0030168;platelet activation|GO:0043123;positive regulation of I-kappaB kinase/NF-kappaB cascade|GO:0007165;signal transduction|GO:0042100;B cell proliferation	GO:0005886;plasma membrane|GO:0005576;extracellular region|GO:0005887;integral to plasma membrane	Cytokines_Receptors_geneOntology
CMKLR1	GO:0004950;chemokine receptor activity|GO:0004872;receptor activity|GO:0004930;G-protein coupled receptor activity	GO:0007186;G-protein coupled receptor protein signaling pathway|GO:0006955;immune response|GO:0001501;skeletal system development|GO:0007165;signal transduction|GO:0006935;chemotaxis	GO:0005886;plasma membrane|GO:0005887;integral to plasma membrane	Cytokines_Receptors_geneOntology
CNTFR	GO:0005102;receptor binding|GO:0004872;receptor activity|GO:0004897;ciliary neurotrophic factor receptor activity	GO:0008284;positive regulation of cell proliferation|GO:0007165;signal transduction|GO:0019221;cytokine-mediated signaling pathway|GO:0007399;nervous system development	GO:0005886;plasma membrane|GO:0019898;extrinsic to membrane|GO:0031225;anchored to membrane	Cytokines_Receptors_geneOntology
CRHR1	GO:0015056;corticotrophin-releasing factor receptor activity	GO:0007186;G-protein coupled receptor protein signaling pathway|GO:0006955;immune response|GO:0007565;female pregnancy|GO:0007188;G-protein signaling, coupled to cAMP nucleotide second messenger|GO:0007567;parturition|GO:0007190;activation of adenylate cyclase activity	GO:0005886;plasma membrane|GO:0005887;integral to plasma membrane	Cytokines_Receptors_geneOntology
CRHR2	GO:0015056;corticotrophin-releasing factor receptor activity	GO:0007186;G-protein coupled receptor protein signaling pathway|GO:0007188;G-protein signaling, coupled to cAMP nucleotide second messenger	GO:0005886;plasma membrane|GO:0005887;integral to plasma membrane	Cytokines_Receptors_geneOntology
CRIM1	GO:0004867;serine-type endopeptidase inhibitor activity|GO:0005010;insulin-like growth factor receptor activity|GO:0005520;insulin-like growth factor binding|GO:0004857;enzyme inhibitor activity	GO:0007399;nervous system development|GO:0001558;regulation of cell growth	GO:0005576;extracellular region|GO:0016021;integral to membrane|GO:0005886;plasma membrane	Cytokines_Receptors_geneOntology
CRLF1	GO:0004872;receptor activity|GO:0019955;cytokine binding		GO:0005615;extracellular space|GO:0005576;extracellular region	Cytokines_Receptors_geneOntology
CRLF2	GO:0004872;receptor activity		GO:0005576;extracellular region|GO:0016021;integral to membrane|GO:0005886;plasma membrane	Cytokines_Receptors_geneOntology
CRLF3			GO:0005886;plasma membrane|GO:0005737;cytoplasm	Cytokines_Receptors_geneOntology
CSF1R	GO:0042803;protein homodimerization activity|GO:0005011;macrophage colony stimulating factor receptor activity|GO:0019955;cytokine binding|GO:0005524;ATP binding|GO:0016740;transferase activity|GO:0000166;nucleotide binding|GO:0004872;receptor activity	GO:0007165;signal transduction|GO:0007275;multicellular organismal development|GO:0008283;cell proliferation|GO:0006468;protein amino acid phosphorylation|GO:0007169;transmembrane receptor protein tyrosine kinase signaling pathway	GO:0005887;integral to plasma membrane|GO:0005886;plasma membrane|GO:0043235;receptor complex	Cytokines_Receptors_geneOntology
CSF2RA	GO:0004872;receptor activity|GO:0004896;cytokine receptor activity|GO:0005515;protein binding		GO:0005886;plasma membrane|GO:0005887;integral to plasma membrane|GO:0005576;extracellular region	Cytokines_Receptors_geneOntology
CSF2RB	GO:0004914;interleukin-5 receptor activity|GO:0005515;protein binding|GO:0004872;receptor activity|GO:0004912;interleukin-3 receptor activity	GO:0007585;respiratory gaseous exchange|GO:0007165;signal transduction|GO:0019221;cytokine-mediated signaling pathway	GO:0016020;membrane|GO:0030526;granulocyte macrophage colony-stimulating factor receptor complex	Cytokines_Receptors_geneOntology
CSF3R	GO:0004872;receptor activity|GO:0005515;protein binding|GO:0004896;cytokine receptor activity	GO:0007165;signal transduction|GO:0006952;defense response|GO:0007155;cell adhesion	GO:0005886;plasma membrane|GO:0005887;integral to plasma membrane|GO:0005576;extracellular region	Cytokines_Receptors_geneOntology
CX3CR1	GO:0005515;protein binding|GO:0004930;G-protein coupled receptor activity|GO:0004950;chemokine receptor activity|GO:0004872;receptor activity	GO:0007186;G-protein coupled receptor protein signaling pathway|GO:0006935;chemotaxis|GO:0009611;response to wounding|GO:0007165;signal transduction|GO:0006968;cellular defense response|GO:0007155;cell adhesion	GO:0005886;plasma membrane|GO:0005887;integral to plasma membrane	Cytokines_Receptors_geneOntology
CXCR3	GO:0004930;G-protein coupled receptor activity|GO:0004872;receptor activity|GO:0016493;C-C chemokine receptor activity|GO:0016494;C-X-C chemokine receptor activity	GO:0007204;elevation of cytosolic calcium ion concentration|GO:0007186;G-protein coupled receptor protein signaling pathway|GO:0006928;cell motion|GO:0007155;cell adhesion|GO:0006935;chemotaxis|GO:0007165;signal transduction	GO:0005886;plasma membrane|GO:0005737;cytoplasm|GO:0005887;integral to plasma membrane	Cytokines_Receptors_geneOntology
CXCR4	GO:0032027;myosin light chain binding|GO:0004930;G-protein coupled receptor activity|GO:0016493;C-C chemokine receptor activity|GO:0005515;protein binding|GO:0016494;C-X-C chemokine receptor activity|GO:0015026;coreceptor activity|GO:0003779;actin binding	GO:0006935;chemotaxis|GO:0006955;immune response|GO:0007165;signal transduction|GO:0044419;interspecies interaction between organisms|GO:0001666;response to hypoxia|GO:0019059;initiation of viral infection|GO:0000187;activation of MAPK activity|GO:0006915;apoptosis|GO:0006954;inflammatory response|GO:0007186;G-protein coupled receptor protein signaling pathway|GO:0007204;elevation of cytosolic ca…	GO:0005737;cytoplasm|GO:0005887;integral to plasma membrane|GO:0005886;plasma membrane|GO:0031252;cell leading edge	Cytokines_Receptors_geneOntology
CXCR5	GO:0004872;receptor activity|GO:0016494;C-X-C chemokine receptor activity|GO:0004930;G-protein coupled receptor activity	GO:0007165;signal transduction|GO:0042113;B cell activation|GO:0007186;G-protein coupled receptor protein signaling pathway|GO:0048535;lymph node development|GO:0006928;cell motion	GO:0005887;integral to plasma membrane|GO:0005886;plasma membrane	Cytokines_Receptors_geneOntology
CXCR6	GO:0016493;C-C chemokine receptor activity|GO:0016494;C-X-C chemokine receptor activity|GO:0015026;coreceptor activity|GO:0004930;G-protein coupled receptor activity	GO:0007165;signal transduction|GO:0019079;viral genome replication|GO:0007186;G-protein coupled receptor protein signaling pathway	GO:0005887;integral to plasma membrane|GO:0005886;plasma membrane	Cytokines_Receptors_geneOntology
CXCR7	GO:0004930;G-protein coupled receptor activity|GO:0005515;protein binding|GO:0004872;receptor activity	GO:0007165;signal transduction|GO:0007186;G-protein coupled receptor protein signaling pathway|GO:0044419;interspecies interaction between organisms|GO:0008150;biological_process	GO:0005886;plasma membrane|GO:0016021;integral to membrane	Cytokines_Receptors_geneOntology
CYSLTR1	GO:0004974;leukotriene receptor activity|GO:0004872;receptor activity	GO:0006952;defense response|GO:0007186;G-protein coupled receptor protein signaling pathway|GO:0007585;respiratory gaseous exchange|GO:0007204;elevation of cytosolic calcium ion concentration	GO:0005624;membrane fraction|GO:0005886;plasma membrane|GO:0005887;integral to plasma membrane	Cytokines_Receptors_geneOntology
CYSLTR2	GO:0001631;cysteinyl leukotriene receptor activity|GO:0004872;receptor activity	GO:0006955;immune response|GO:0007186;G-protein coupled receptor protein signaling pathway|GO:0007165;signal transduction	GO:0005575;cellular_component|GO:0005886;plasma membrane|GO:0016021;integral to membrane	Cytokines_Receptors_geneOntology
DARC	GO:0004950;chemokine receptor activity|GO:0004930;G-protein coupled receptor activity	GO:0006952;defense response|GO:0007186;G-protein coupled receptor protein signaling pathway|GO:0007165;signal transduction	GO:0016021;integral to membrane|GO:0005886;plasma membrane	Cytokines_Receptors_geneOntology
EDNRA	GO:0001599;endothelin-A receptor activity|GO:0005515;protein binding|GO:0004435;phosphoinositide phospholipase C activity|GO:0004872;receptor activity|GO:0004930;G-protein coupled receptor activity	GO:0007202;activation of phospholipase C activity|GO:0015758;glucose transport|GO:0042310;vasoconstriction|GO:0007165;signal transduction|GO:0007204;elevation of cytosolic calcium ion concentration|GO:0006939;smooth muscle contraction|GO:0007190;activation of adenylate cyclase activity|GO:0008283;cell proliferation|GO:0007585;respiratory gaseous exchange|GO:0007186;G-protein coupled receptor prot…	GO:0005886;plasma membrane|GO:0005887;integral to plasma membrane	Cytokines_Receptors_geneOntology
EDNRB	GO:0001600;endothelin-B receptor activity|GO:0004872;receptor activity|GO:0004930;G-protein coupled receptor activity|GO:0005515;protein binding	GO:0007422;peripheral nervous system development|GO:0048246;macrophage chemotaxis|GO:0007194;negative regulation of adenylate cyclase activity|GO:0048066;pigmentation during development|GO:0007605;sensory perception of sound|GO:0042310;vasoconstriction|GO:0008217;regulation of blood pressure|GO:0014826;vein smooth muscle contraction|GO:0001755;neural crest cell migration|GO:0030318;melanocyte dif…	GO:0005887;integral to plasma membrane|GO:0005886;plasma membrane	Cytokines_Receptors_geneOntology
EGFR	GO:0005006;epidermal growth factor receptor activity|GO:0046982;protein heterodimerization activity|GO:0016740;transferase activity|GO:0000166;nucleotide binding|GO:0003690;double-stranded DNA binding|GO:0051015;actin filament binding|GO:0042802;identical protein binding|GO:0004888;transmembrane receptor activity|GO:0005524;ATP binding|GO:0004710;MAP/ERK kinase kinase activity|GO:0019903;protein …	GO:0006950;response to stress|GO:0043006;activation of phospholipase A2 activity by calcium-mediated signaling|GO:0050730;regulation of peptidyl-tyrosine phosphorylation|GO:0050999;regulation of nitric-oxide synthase activity|GO:0046777;protein amino acid autophosphorylation|GO:0007173;epidermal growth factor receptor signaling pathway|GO:0007202;activation of phospholipase C activity|GO:0043406;…	GO:0016021;integral to membrane|GO:0016323;basolateral plasma membrane|GO:0005576;extracellular region|GO:0005634;nucleus|GO:0005737;cytoplasm|GO:0005615;extracellular space|GO:0005768;endosome|GO:0005886;plasma membrane|GO:0005622;intracellular|GO:0030139;endocytic vesicle|GO:0005783;endoplasmic reticulum|GO:0030122;AP-2 adaptor complex	Cytokines_Receptors_geneOntology
ENG	GO:0005539;glycosaminoglycan binding|GO:0034713;type I transforming growth factor beta receptor binding|GO:0005515;protein binding|GO:0042301;phosphate binding|GO:0042803;protein homodimerization activity|GO:0048185;activin binding|GO:0004888;transmembrane receptor activity|GO:0005114;type II transforming growth factor beta receptor binding|GO:0005534;galactose binding|GO:0005072;transforming gro…	GO:0007155;cell adhesion|GO:0017015;regulation of transforming growth factor beta receptor signaling pathway|GO:0048844;artery morphogenesis|GO:0001947;heart looping|GO:0007507;heart development|GO:0031953;negative regulation of protein amino acid autophosphorylation|GO:0048845;venous blood vessel morphogenesis|GO:0001569;patterning of blood vessels|GO:0048745;smooth muscle tissue development|GO:…	GO:0070022;transforming growth factor beta receptor complex|GO:0016020;membrane|GO:0005624;membrane fraction|GO:0005615;extracellular space|GO:0016021;integral to membrane|GO:0009897;external side of plasma membrane	Cytokines_Receptors_geneOntology
EPOR	GO:0004900;erythropoietin receptor activity|GO:0005515;protein binding	GO:0007204;elevation of cytosolic calcium ion concentration|GO:0007507;heart development|GO:0007165;signal transduction|GO:0007420;brain development|GO:0046697;decidualization|GO:0009790;embryonic development	GO:0005576;extracellular region|GO:0005887;integral to plasma membrane|GO:0005886;plasma membrane	Cytokines_Receptors_geneOntology
ESR1	GO:0030284;estrogen receptor activity|GO:0046872;metal ion binding|GO:0047485;protein N-terminus binding|GO:0030235;nitric-oxide synthase regulator activity|GO:0043565;sequence-specific DNA binding|GO:0003700;transcription factor activity|GO:0008270;zinc ion binding|GO:0005496;steroid binding	GO:0030520;estrogen receptor signaling pathway|GO:0048386;positive regulation of retinoic acid receptor signaling pathway|GO:0006355;regulation of transcription, DNA-dependent|GO:0007165;signal transduction	GO:0005634;nucleus|GO:0005730;nucleolus|GO:0005886;plasma membrane|GO:0005737;cytoplasm|GO:0016585;chromatin remodeling complex	Cytokines_Receptors_geneOntology
ESR2	GO:0030284;estrogen receptor activity|GO:0003700;transcription factor activity|GO:0005515;protein binding|GO:0003713;transcription coactivator activity|GO:0005496;steroid binding|GO:0046872;metal ion binding|GO:0048019;receptor antagonist activity|GO:0008270;zinc ion binding|GO:0043565;sequence-specific DNA binding	GO:0006350;transcription|GO:0030308;negative regulation of cell growth|GO:0007165;signal transduction|GO:0007267;cell-cell signaling|GO:0006355;regulation of transcription, DNA-dependent|GO:0030520;estrogen receptor signaling pathway	GO:0005739;mitochondrion|GO:0005634;nucleus	Cytokines_Receptors_geneOntology
ESRRA	GO:0046872;metal ion binding|GO:0003707;steroid hormone receptor activity|GO:0003700;transcription factor activity|GO:0019904;protein domain specific binding|GO:0043565;sequence-specific DNA binding|GO:0008270;zinc ion binding|GO:0005496;steroid binding	GO:0006350;transcription|GO:0006355;regulation of transcription, DNA-dependent	GO:0005634;nucleus	Cytokines_Receptors_geneOntology
ESRRB	GO:0043565;sequence-specific DNA binding|GO:0008270;zinc ion binding|GO:0003700;transcription factor activity|GO:0003707;steroid hormone receptor activity|GO:0046872;metal ion binding|GO:0005496;steroid binding	GO:0006350;transcription|GO:0006355;regulation of transcription, DNA-dependent|GO:0007605;sensory perception of sound	GO:0005634;nucleus	Cytokines_Receptors_geneOntology
ESRRG	GO:0043565;sequence-specific DNA binding|GO:0005496;steroid binding|GO:0016563;transcription activator activity|GO:0046872;metal ion binding|GO:0005515;protein binding|GO:0003700;transcription factor activity|GO:0003707;steroid hormone receptor activity|GO:0008270;zinc ion binding|GO:0050682;AF-2 domain binding	GO:0006350;transcription|GO:0045893;positive regulation of transcription, DNA-dependent	GO:0005634;nucleus	Cytokines_Receptors_geneOntology
FGFR1	GO:0005524;ATP binding|GO:0016740;transferase activity|GO:0000166;nucleotide binding|GO:0005007;fibroblast growth factor receptor activity|GO:0005515;protein binding|GO:0004872;receptor activity|GO:0008201;heparin binding	GO:0001501;skeletal system development|GO:0016049;cell growth|GO:0006468;protein amino acid phosphorylation|GO:0000165;MAPKKK cascade|GO:0008543;fibroblast growth factor receptor signaling pathway	GO:0005887;integral to plasma membrane|GO:0005886;plasma membrane|GO:0005624;membrane fraction	Cytokines_Receptors_geneOntology
FGFR2	GO:0005007;fibroblast growth factor receptor activity|GO:0008201;heparin binding|GO:0004872;receptor activity|GO:0005524;ATP binding|GO:0016740;transferase activity|GO:0000166;nucleotide binding|GO:0005515;protein binding	GO:0008543;fibroblast growth factor receptor signaling pathway|GO:0016049;cell growth|GO:0006468;protein amino acid phosphorylation	GO:0009986;cell surface|GO:0005886;plasma membrane|GO:0005576;extracellular region|GO:0016021;integral to membrane	Cytokines_Receptors_geneOntology
FGFR3	GO:0000166;nucleotide binding|GO:0042802;identical protein binding|GO:0004872;receptor activity|GO:0005007;fibroblast growth factor receptor activity|GO:0016740;transferase activity|GO:0005524;ATP binding	GO:0006468;protein amino acid phosphorylation|GO:0008543;fibroblast growth factor receptor signaling pathway|GO:0016049;cell growth|GO:0007259;JAK-STAT cascade|GO:0000165;MAPKKK cascade|GO:0007605;sensory perception of sound|GO:0001501;skeletal system development	GO:0005886;plasma membrane|GO:0005887;integral to plasma membrane	Cytokines_Receptors_geneOntology
FGFR4	GO:0016740;transferase activity|GO:0000166;nucleotide binding|GO:0005524;ATP binding|GO:0004872;receptor activity|GO:0005007;fibroblast growth factor receptor activity	GO:0001759;induction of an organ|GO:0006468;protein amino acid phosphorylation|GO:0008543;fibroblast growth factor receptor signaling pathway|GO:0030324;lung development	GO:0005886;plasma membrane|GO:0005887;integral to plasma membrane	Cytokines_Receptors_geneOntology
FGFRL1	GO:0004872;receptor activity|GO:0005007;fibroblast growth factor receptor activity|GO:0005515;protein binding	GO:0001558;regulation of cell growth|GO:0008285;negative regulation of cell proliferation	GO:0005886;plasma membrane|GO:0016021;integral to membrane	Cytokines_Receptors_geneOntology
FLT1	GO:0005524;ATP binding|GO:0019838;growth factor binding|GO:0000166;nucleotide binding|GO:0005021;vascular endothelial growth factor receptor activity|GO:0042802;identical protein binding|GO:0004872;receptor activity|GO:0016740;transferase activity	GO:0001569;patterning of blood vessels|GO:0016477;cell migration|GO:0030154;cell differentiation|GO:0006468;protein amino acid phosphorylation|GO:0007565;female pregnancy|GO:0008284;positive regulation of cell proliferation|GO:0030949;positive regulation of vascular endothelial growth factor receptor signaling pathway|GO:0007169;transmembrane receptor protein tyrosine kinase signaling pathway|GO:…	GO:0005576;extracellular region|GO:0005615;extracellular space|GO:0005887;integral to plasma membrane|GO:0005886;plasma membrane	Cytokines_Receptors_geneOntology
FLT3	GO:0016740;transferase activity|GO:0000166;nucleotide binding|GO:0005021;vascular endothelial growth factor receptor activity|GO:0004872;receptor activity|GO:0005524;ATP binding	GO:0008284;positive regulation of cell proliferation|GO:0030097;hemopoiesis|GO:0006468;protein amino acid phosphorylation|GO:0007169;transmembrane receptor protein tyrosine kinase signaling pathway	GO:0005887;integral to plasma membrane|GO:0016020;membrane	Cytokines_Receptors_geneOntology
FLT4	GO:0005021;vascular endothelial growth factor receptor activity|GO:0005515;protein binding|GO:0005524;ATP binding|GO:0016740;transferase activity|GO:0004872;receptor activity|GO:0000166;nucleotide binding	GO:0006468;protein amino acid phosphorylation|GO:0008284;positive regulation of cell proliferation|GO:0048010;vascular endothelial growth factor receptor signaling pathway	GO:0005887;integral to plasma membrane|GO:0016020;membrane	Cytokines_Receptors_geneOntology
FPR1	GO:0004930;G-protein coupled receptor activity|GO:0004982;N-formyl peptide receptor activity|GO:0004872;receptor activity	GO:0007188;G-protein signaling, coupled to cAMP nucleotide second messenger|GO:0006928;cell motion|GO:0007263;nitric oxide mediated signal transduction|GO:0000187;activation of MAPK activity|GO:0006935;chemotaxis|GO:0007165;signal transduction|GO:0007186;G-protein coupled receptor protein signaling pathway	GO:0005886;plasma membrane|GO:0005768;endosome|GO:0016021;integral to membrane	Cytokines_Receptors_geneOntology
FPR2	GO:0004930;G-protein coupled receptor activity|GO:0004872;receptor activity|GO:0004982;N-formyl peptide receptor activity|GO:0004930;G-protein coupled receptor activity|GO:0004872;receptor activity|GO:0004982;N-formyl peptide receptor activity	GO:0006928;cell motion|GO:0006954;inflammatory response|GO:0007186;G-protein coupled receptor protein signaling pathway|GO:0006935;chemotaxis|GO:0007155;cell adhesion|GO:0007165;signal transduction|GO:0006928;cell motion|GO:0006954;inflammatory response|GO:0007186;G-protein coupled receptor protein signaling pathway|GO:0006935;chemotaxis|GO:0007155;cell adhesion|GO:0007165;signal transduction	GO:0016021;integral to membrane|GO:0005886;plasma membrane|GO:0016021;integral to membrane|GO:0005886;plasma membrane	Cytokines_Receptors_geneOntology
FSHR	GO:0004872;receptor activity|GO:0005515;protein binding|GO:0004963;follicle-stimulating hormone receptor activity	GO:0007283;spermatogenesis|GO:0007165;signal transduction|GO:0008585;female gonad development|GO:0007186;G-protein coupled receptor protein signaling pathway|GO:0007292;female gamete generation	GO:0005886;plasma membrane|GO:0016021;integral to membrane	Cytokines_Receptors_geneOntology
GALR2	GO:0004966;galanin receptor activity|GO:0004872;receptor activity|GO:0004930;G-protein coupled receptor activity	GO:0007631;feeding behavior|GO:0007204;elevation of cytosolic calcium ion concentration|GO:0007186;G-protein coupled receptor protein signaling pathway|GO:0007268;synaptic transmission|GO:0007275;multicellular organismal development|GO:0006936;muscle contraction|GO:0007611;learning or memory|GO:0031175;neuron projection development|GO:0007188;G-protein signaling, coupled to cAMP nucleotide second…	GO:0016021;integral to membrane|GO:0005886;plasma membrane	Cytokines_Receptors_geneOntology
GALR3	GO:0004872;receptor activity|GO:0004930;G-protein coupled receptor activity|GO:0004966;galanin receptor activity	GO:0007165;signal transduction|GO:0007268;synaptic transmission|GO:0007631;feeding behavior|GO:0007194;negative regulation of adenylate cyclase activity|GO:0007218;neuropeptide signaling pathway|GO:0007611;learning or memory	GO:0005886;plasma membrane|GO:0016021;integral to membrane	Cytokines_Receptors_geneOntology
GCGR	GO:0004967;glucagon receptor activity	GO:0007186;G-protein coupled receptor protein signaling pathway|GO:0006091;generation of precursor metabolites and energy|GO:0007189;activation of adenylate cyclase activity by G-protein signaling pathway|GO:0007584;response to nutrient|GO:0006887;exocytosis|GO:0008217;regulation of blood pressure|GO:0009755;hormone-mediated signaling	GO:0005886;plasma membrane|GO:0016021;integral to membrane	Cytokines_Receptors_geneOntology
GHR	GO:0017046;peptide hormone binding|GO:0004872;receptor activity|GO:0019901;protein kinase binding|GO:0004896;cytokine receptor activity|GO:0042301;phosphate binding|GO:0042803;protein homodimerization activity|GO:0043130;ubiquitin binding	GO:0006549;isoleucine metabolic process|GO:0006631;fatty acid metabolic process|GO:0032870;cellular response to hormone stimulus|GO:0044236;multicellular organismal metabolic process|GO:0006103;2-oxoglutarate metabolic process|GO:0019530;taurine metabolic process|GO:0040018;positive regulation of multicellular organism growth|GO:0000187;activation of MAPK activity|GO:0006101;citrate metabolic pro…	GO:0005886;plasma membrane|GO:0005615;extracellular space|GO:0005887;integral to plasma membrane|GO:0005576;extracellular region|GO:0009986;cell surface	Cytokines_Receptors_geneOntology
GHRHR	GO:0019838;growth factor binding|GO:0017046;peptide hormone binding|GO:0016520;growth hormone-releasing hormone receptor activity	GO:0032868;response to insulin stimulus|GO:0048609;reproductive process in a multicellular organism|GO:0043568;positive regulation of insulin-like growth factor receptor signaling pathway|GO:0051384;response to glucocorticoid stimulus|GO:0030819;positive regulation of cAMP biosynthetic process|GO:0040018;positive regulation of multicellular organism growth|GO:0060124;positive regulation of growth…	GO:0030141;secretory granule|GO:0005886;plasma membrane|GO:0005737;cytoplasm|GO:0016021;integral to membrane|GO:0005640;nuclear outer membrane|GO:0009986;cell surface|GO:0005637;nuclear inner membrane|GO:0016363;nuclear matrix	Cytokines_Receptors_geneOntology
GHSR	GO:0016520;growth hormone-releasing hormone receptor activity|GO:0001616;growth hormone secretagogue receptor activity|GO:0004872;receptor activity|GO:0017046;peptide hormone binding	GO:0042536;negative regulation of tumor necrosis factor biosynthetic process|GO:0009755;hormone-mediated signaling|GO:0046697;decidualization|GO:0043134;regulation of hindgut contraction|GO:0007165;signal transduction|GO:0045409;negative regulation of interleukin-6 biosynthetic process|GO:0051963;regulation of synaptogenesis|GO:0043568;positive regulation of insulin-like growth factor receptor si…	GO:0009986;cell surface|GO:0045121;membrane raft|GO:0005886;plasma membrane|GO:0016021;integral to membrane|GO:0043005;neuron projection	Cytokines_Receptors_geneOntology
GIPR	GO:0016519;gastric inhibitory peptide receptor activity	GO:0007186;G-protein coupled receptor protein signaling pathway|GO:0007190;activation of adenylate cyclase activity|GO:0007584;response to nutrient|GO:0006091;generation of precursor metabolites and energy	GO:0005886;plasma membrane|GO:0016021;integral to membrane	Cytokines_Receptors_geneOntology
GLP1R	GO:0004967;glucagon receptor activity|GO:0008528;peptide receptor activity, G-protein coupled	GO:0006950;response to stress|GO:0008016;regulation of heart contraction|GO:0019933;cAMP-mediated signaling|GO:0007186;G-protein coupled receptor protein signaling pathway|GO:0007204;elevation of cytosolic calcium ion concentration|GO:0046879;hormone secretion|GO:0007190;activation of adenylate cyclase activity|GO:0030073;insulin secretion|GO:0007611;learning or memory	GO:0005886;plasma membrane|GO:0016021;integral to membrane	Cytokines_Receptors_geneOntology
GLP2R	GO:0004930;G-protein coupled receptor activity	GO:0008284;positive regulation of cell proliferation|GO:0007186;G-protein coupled receptor protein signaling pathway|GO:0007188;G-protein signaling, coupled to cAMP nucleotide second messenger	GO:0005886;plasma membrane|GO:0016021;integral to membrane	Cytokines_Receptors_geneOntology
GNRHR	GO:0004872;receptor activity|GO:0004930;G-protein coupled receptor activity|GO:0004968;gonadotropin-releasing hormone receptor activity	GO:0007186;G-protein coupled receptor protein signaling pathway|GO:0007165;signal transduction|GO:0007275;multicellular organismal development	GO:0005886;plasma membrane|GO:0005887;integral to plasma membrane	Cytokines_Receptors_geneOntology
GPER	GO:0004872;receptor activity|GO:0004930;G-protein coupled receptor activity	GO:0007186;G-protein coupled receptor protein signaling pathway|GO:0007165;signal transduction	GO:0000139;Golgi membrane|GO:0005886;plasma membrane|GO:0005887;integral to plasma membrane|GO:0005783;endoplasmic reticulum|GO:0005794;Golgi apparatus|GO:0005789;endoplasmic reticulum membrane	Cytokines_Receptors_geneOntology
GPR17	GO:0045028;purinergic nucleotide receptor activity, G-protein coupled|GO:0004950;chemokine receptor activity|GO:0004872;receptor activity|GO:0004930;G-protein coupled receptor activity	GO:0007186;G-protein coupled receptor protein signaling pathway|GO:0007165;signal transduction	GO:0005887;integral to plasma membrane|GO:0005886;plasma membrane	Cytokines_Receptors_geneOntology
GPR32	GO:0004930;G-protein coupled receptor activity|GO:0004982;N-formyl peptide receptor activity|GO:0004872;receptor activity	GO:0007165;signal transduction|GO:0007186;G-protein coupled receptor protein signaling pathway	GO:0005886;plasma membrane|GO:0005887;integral to plasma membrane	Cytokines_Receptors_geneOntology
GPR33	GO:0004872;receptor activity|GO:0004982;N-formyl peptide receptor activity|GO:0004930;G-protein coupled receptor activity	GO:0007165;signal transduction|GO:0007186;G-protein coupled receptor protein signaling pathway	GO:0005886;plasma membrane|GO:0016021;integral to membrane	Cytokines_Receptors_geneOntology
GPR44	GO:0004872;receptor activity|GO:0004930;G-protein coupled receptor activity|GO:0004958;prostaglandin F receptor activity|GO:0004956;prostaglandin D receptor activity|GO:0001785;prostaglandin J receptor activity|GO:0004982;N-formyl peptide receptor activity	GO:0006935;chemotaxis|GO:0007165;signal transduction|GO:0045745;positive regulation of G-protein coupled receptor protein signaling pathway|GO:0006955;immune response|GO:0019722;calcium-mediated signaling|GO:0007193;inhibition of adenylate cyclase activity by G-protein signaling	GO:0005886;plasma membrane|GO:0005887;integral to plasma membrane	Cytokines_Receptors_geneOntology
GPR77	GO:0004872;receptor activity|GO:0004930;G-protein coupled receptor activity|GO:0004944;C5a anaphylatoxin receptor activity	GO:0006935;chemotaxis|GO:0007165;signal transduction|GO:0008150;biological_process|GO:0007186;G-protein coupled receptor protein signaling pathway	GO:0005886;plasma membrane|GO:0005575;cellular_component|GO:0016021;integral to membrane	Cytokines_Receptors_geneOntology
HNF4A	GO:0042803;protein homodimerization activity|GO:0005504;fatty acid binding|GO:0043565;sequence-specific DNA binding|GO:0003707;steroid hormone receptor activity|GO:0005102;receptor binding|GO:0046872;metal ion binding|GO:0005496;steroid binding|GO:0008270;zinc ion binding|GO:0003700;transcription factor activity	GO:0006355;regulation of transcription, DNA-dependent|GO:0008285;negative regulation of cell proliferation|GO:0010552;positive regulation of specific transcription from RNA polymerase II promoter|GO:0055088;lipid homeostasis|GO:0006591;ornithine metabolic process|GO:0030308;negative regulation of cell growth|GO:0006350;transcription|GO:0006805;xenobiotic metabolic process|GO:0007596;blood coagula…	GO:0005634;nucleus|GO:0005737;cytoplasm|GO:0005794;Golgi apparatus	Cytokines_Receptors_geneOntology
HNF4G	GO:0003707;steroid hormone receptor activity|GO:0008270;zinc ion binding|GO:0005496;steroid binding|GO:0043565;sequence-specific DNA binding|GO:0046872;metal ion binding|GO:0003700;transcription factor activity|GO:0016563;transcription activator activity	GO:0006357;regulation of transcription from RNA polymerase II promoter|GO:0006350;transcription	GO:0005730;nucleolus|GO:0005634;nucleus|GO:0005737;cytoplasm	Cytokines_Receptors_geneOntology
HTR3A	GO:0005230;extracellular ligand-gated ion channel activity|GO:0030594;neurotransmitter receptor activity|GO:0004993;serotonin receptor activity|GO:0005216;ion channel activity|GO:0005232;serotonin-activated cation-selective channel activity	GO:0007268;synaptic transmission|GO:0007586;digestion|GO:0006811;ion transport	GO:0030054;cell junction|GO:0005887;integral to plasma membrane|GO:0045211;postsynaptic membrane|GO:0005886;plasma membrane|GO:0045202;synapse	Cytokines_Receptors_geneOntology
HTR3B	GO:0005230;extracellular ligand-gated ion channel activity|GO:0004993;serotonin receptor activity|GO:0030594;neurotransmitter receptor activity|GO:0005232;serotonin-activated cation-selective channel activity|GO:0005216;ion channel activity	GO:0007210;serotonin receptor signaling pathway|GO:0006811;ion transport|GO:0007268;synaptic transmission	GO:0005886;plasma membrane|GO:0005887;integral to plasma membrane|GO:0045211;postsynaptic membrane	Cytokines_Receptors_geneOntology
HTR3C	GO:0030594;neurotransmitter receptor activity|GO:0005216;ion channel activity|GO:0005230;extracellular ligand-gated ion channel activity	GO:0006811;ion transport	GO:0016021;integral to membrane|GO:0045211;postsynaptic membrane|GO:0005886;plasma membrane	Cytokines_Receptors_geneOntology
HTR3D	GO:0030594;neurotransmitter receptor activity|GO:0005216;ion channel activity|GO:0005230;extracellular ligand-gated ion channel activity	GO:0006811;ion transport	GO:0005886;plasma membrane|GO:0016021;integral to membrane|GO:0045211;postsynaptic membrane	Cytokines_Receptors_geneOntology
HTR3E	GO:0030594;neurotransmitter receptor activity|GO:0005230;extracellular ligand-gated ion channel activity|GO:0005216;ion channel activity	GO:0006811;ion transport	GO:0016021;integral to membrane|GO:0045211;postsynaptic membrane|GO:0005886;plasma membrane	Cytokines_Receptors_geneOntology
IFNAR1	GO:0004872;receptor activity|GO:0005515;protein binding|GO:0004905;type I interferon receptor activity	GO:0007259;JAK-STAT cascade|GO:0007166;cell surface receptor linked signal transduction|GO:0042110;T cell activation|GO:0009615;response to virus|GO:0032729;positive regulation of interferon-gamma production|GO:0045351;type I interferon biosynthetic process	GO:0016020;membrane|GO:0005887;integral to plasma membrane	Cytokines_Receptors_geneOntology
IFNAR2	GO:0004905;type I interferon receptor activity|GO:0004872;receptor activity|GO:0005515;protein binding	GO:0007166;cell surface receptor linked signal transduction|GO:0009615;response to virus|GO:0006357;regulation of transcription from RNA polymerase II promoter|GO:0007259;JAK-STAT cascade|GO:0008283;cell proliferation	GO:0005576;extracellular region|GO:0005886;plasma membrane|GO:0005887;integral to plasma membrane|GO:0005615;extracellular space	Cytokines_Receptors_geneOntology
IFNGR1	GO:0004872;receptor activity|GO:0019955;cytokine binding|GO:0004906;interferon-gamma receptor activity	GO:0007165;signal transduction|GO:0009615;response to virus	GO:0005887;integral to plasma membrane|GO:0016020;membrane	Cytokines_Receptors_geneOntology
IFNGR2	GO:0004906;interferon-gamma receptor activity|GO:0004872;receptor activity	GO:0009615;response to virus|GO:0007166;cell surface receptor linked signal transduction	GO:0005887;integral to plasma membrane|GO:0005783;endoplasmic reticulum|GO:0005886;plasma membrane	Cytokines_Receptors_geneOntology
IGF1R	GO:0043548;phosphoinositide 3-kinase binding|GO:0005010;insulin-like growth factor receptor activity|GO:0005158;insulin receptor binding|GO:0031994;insulin-like growth factor I binding|GO:0043560;insulin receptor substrate binding|GO:0016740;transferase activity|GO:0005524;ATP binding|GO:0004872;receptor activity|GO:0042802;identical protein binding|GO:0000166;nucleotide binding|GO:0043559;insuli…	GO:0030335;positive regulation of cell migration|GO:0006916;anti-apoptosis|GO:0008286;insulin receptor signaling pathway|GO:0009887;organ morphogenesis|GO:0030238;male sex determination|GO:0051262;protein tetramerization|GO:0014065;phosphoinositide 3-kinase cascade|GO:0046777;protein amino acid autophosphorylation|GO:0030879;mammary gland development|GO:0045740;positive regulation of DNA replicat…	GO:0016020;membrane|GO:0005792;microsome|GO:0005887;integral to plasma membrane	Cytokines_Receptors_geneOntology
IGF2R	GO:0001948;glycoprotein binding|GO:0004872;receptor activity|GO:0005215;transporter activity|GO:0005520;insulin-like growth factor binding|GO:0005010;insulin-like growth factor receptor activity|GO:0005537;mannose binding	GO:0007165;signal transduction|GO:0006810;transport|GO:0006898;receptor-mediated endocytosis	GO:0005765;lysosomal membrane|GO:0005624;membrane fraction|GO:0005641;nuclear envelope lumen|GO:0005737;cytoplasm|GO:0030140;trans-Golgi network transport vesicle|GO:0005634;nucleus|GO:0016020;membrane|GO:0005768;endosome|GO:0005887;integral to plasma membrane	Cytokines_Receptors_geneOntology
IL10RA	GO:0005515;protein binding|GO:0004872;receptor activity|GO:0004920;interleukin-10 receptor activity		GO:0005886;plasma membrane|GO:0016021;integral to membrane	Cytokines_Receptors_geneOntology
IL10RB	GO:0004872;receptor activity|GO:0004920;interleukin-10 receptor activity|GO:0005515;protein binding	GO:0007165;signal transduction|GO:0006954;inflammatory response|GO:0006955;immune response	GO:0005886;plasma membrane|GO:0016021;integral to membrane|GO:0032002;interleukin-28 receptor complex	Cytokines_Receptors_geneOntology
IL11RA	GO:0004896;cytokine receptor activity		GO:0005887;integral to plasma membrane|GO:0016020;membrane	Cytokines_Receptors_geneOntology
IL12RB1	GO:0004896;cytokine receptor activity	GO:0007166;cell surface receptor linked signal transduction|GO:0008284;positive regulation of cell proliferation	GO:0005887;integral to plasma membrane|GO:0016020;membrane	Cytokines_Receptors_geneOntology
IL12RB2	GO:0004872;receptor activity|GO:0004896;cytokine receptor activity	GO:0007166;cell surface receptor linked signal transduction|GO:0008284;positive regulation of cell proliferation	GO:0005887;integral to plasma membrane|GO:0016020;membrane	Cytokines_Receptors_geneOntology
IL13RA1	GO:0005515;protein binding|GO:0004872;receptor activity|GO:0004896;cytokine receptor activity	GO:0007166;cell surface receptor linked signal transduction	GO:0005634;nucleus|GO:0005737;cytoplasm|GO:0005886;plasma membrane|GO:0005898;interleukin-13 receptor complex|GO:0016021;integral to membrane	Cytokines_Receptors_geneOntology
IL13RA2	GO:0004896;cytokine receptor activity|GO:0004872;receptor activity		GO:0016021;integral to membrane|GO:0016020;membrane|GO:0005625;soluble fraction|GO:0005615;extracellular space	Cytokines_Receptors_geneOntology
IL15RA	GO:0004896;cytokine receptor activity|GO:0004872;receptor activity|GO:0005515;protein binding	GO:0007165;signal transduction|GO:0008283;cell proliferation	GO:0005634;nucleus|GO:0005794;Golgi apparatus|GO:0005576;extracellular region|GO:0005789;endoplasmic reticulum membrane|GO:0005783;endoplasmic reticulum|GO:0031410;cytoplasmic vesicle|GO:0000139;Golgi membrane|GO:0016020;membrane|GO:0030659;cytoplasmic vesicle membrane|GO:0016021;integral to membrane|GO:0031965;nuclear membrane	Cytokines_Receptors_geneOntology
IL17RA	GO:0030368;interleukin-17 receptor activity|GO:0004872;receptor activity	GO:0007166;cell surface receptor linked signal transduction	GO:0016020;membrane|GO:0005887;integral to plasma membrane	Cytokines_Receptors_geneOntology
IL17RB	GO:0004896;cytokine receptor activity|GO:0004872;receptor activity	GO:0001558;regulation of cell growth|GO:0006952;defense response	GO:0005737;cytoplasm|GO:0005887;integral to plasma membrane|GO:0009986;cell surface|GO:0005576;extracellular region|GO:0005886;plasma membrane	Cytokines_Receptors_geneOntology
IL17RC	GO:0004872;receptor activity		GO:0016021;integral to membrane|GO:0005886;plasma membrane	Cytokines_Receptors_geneOntology
IL17RD	GO:0004872;receptor activity		GO:0005794;Golgi apparatus|GO:0000139;Golgi membrane|GO:0005737;cytoplasm|GO:0016021;integral to membrane|GO:0005886;plasma membrane	Cytokines_Receptors_geneOntology
IL17RE	GO:0004872;receptor activity		GO:0005576;extracellular region|GO:0005737;cytoplasm|GO:0016020;membrane|GO:0016021;integral to membrane	Cytokines_Receptors_geneOntology
IL18R1	GO:0004888;transmembrane receptor activity|GO:0004908;interleukin-1 receptor activity	GO:0007165;signal transduction|GO:0045087;innate immune response	GO:0005886;plasma membrane|GO:0016021;integral to membrane	Cytokines_Receptors_geneOntology
IL18RAP	GO:0004888;transmembrane receptor activity	GO:0007166;cell surface receptor linked signal transduction|GO:0045087;innate immune response|GO:0006954;inflammatory response	GO:0016020;membrane|GO:0016021;integral to membrane	Cytokines_Receptors_geneOntology
IL1R1	GO:0004909;interleukin-1, Type I, activating receptor activity|GO:0004888;transmembrane receptor activity|GO:0005515;protein binding|GO:0005161;platelet-derived growth factor receptor binding	GO:0045087;innate immune response|GO:0007166;cell surface receptor linked signal transduction	GO:0005887;integral to plasma membrane|GO:0016020;membrane	Cytokines_Receptors_geneOntology
IL1R2	GO:0004910;interleukin-1, Type II, blocking receptor activity|GO:0004872;receptor activity	GO:0006955;immune response	GO:0016021;integral to membrane|GO:0016020;membrane	Cytokines_Receptors_geneOntology
IL1RAP	GO:0004908;interleukin-1 receptor activity|GO:0004888;transmembrane receptor activity|GO:0005515;protein binding	GO:0007165;signal transduction|GO:0045087;innate immune response|GO:0006954;inflammatory response|GO:0006461;protein complex assembly	GO:0005887;integral to plasma membrane|GO:0005886;plasma membrane|GO:0005576;extracellular region	Cytokines_Receptors_geneOntology
IL1RL1	GO:0002114;interleukin-33 receptor activity|GO:0005057;receptor signaling protein activity|GO:0004908;interleukin-1 receptor activity|GO:0005515;protein binding	GO:0043124;negative regulation of I-kappaB kinase/NF-kappaB cascade|GO:0045087;innate immune response|GO:0007165;signal transduction	GO:0005925;focal adhesion|GO:0009986;cell surface|GO:0005576;extracellular region|GO:0005737;cytoplasm|GO:0005813;centrosome|GO:0005886;plasma membrane|GO:0016021;integral to membrane	Cytokines_Receptors_geneOntology
IL1RL2	GO:0004888;transmembrane receptor activity|GO:0004909;interleukin-1, Type I, activating receptor activity	GO:0007165;signal transduction|GO:0006968;cellular defense response|GO:0045087;innate immune response	GO:0005887;integral to plasma membrane|GO:0016020;membrane	Cytokines_Receptors_geneOntology
IL20RA	GO:0004872;receptor activity		GO:0016021;integral to membrane|GO:0016020;membrane	Cytokines_Receptors_geneOntology
IL20RB	GO:0004872;receptor activity		GO:0016021;integral to membrane|GO:0016020;membrane	Cytokines_Receptors_geneOntology
IL21R	GO:0001532;interleukin-21 receptor activity|GO:0004872;receptor activity	GO:0030101;natural killer cell activation	GO:0016021;integral to membrane|GO:0016020;membrane	Cytokines_Receptors_geneOntology
IL22RA1	GO:0004872;receptor activity		GO:0016021;integral to membrane|GO:0016020;membrane	Cytokines_Receptors_geneOntology
IL22RA2	GO:0042018;interleukin-22 receptor activity|GO:0004872;receptor activity	GO:0042516;regulation of tyrosine phosphorylation of Stat3 protein	GO:0005576;extracellular region|GO:0005615;extracellular space	Cytokines_Receptors_geneOntology
IL23R	GO:0004872;receptor activity	GO:0006954;inflammatory response|GO:0045087;innate immune response	GO:0016021;integral to membrane|GO:0005886;plasma membrane	Cytokines_Receptors_geneOntology
IL27RA	GO:0045509;interleukin-27 receptor activity|GO:0005515;protein binding|GO:0004888;transmembrane receptor activity	GO:0032729;positive regulation of interferon-gamma production|GO:0048302;regulation of isotype switching to IgG isotypes|GO:0002827;positive regulation of T-helper 1 type immune response|GO:0007166;cell surface receptor linked signal transduction|GO:0050830;defense response to Gram-positive bacterium|GO:0002829;negative regulation of T-helper 2 type immune response|GO:0006955;immune response	GO:0005887;integral to plasma membrane|GO:0016020;membrane	Cytokines_Receptors_geneOntology
IL28RA	GO:0004872;receptor activity|GO:0004896;cytokine receptor activity|GO:0005515;protein binding	GO:0050691;regulation of defense response to virus by host|GO:0008285;negative regulation of cell proliferation	GO:0016021;integral to membrane|GO:0016020;membrane|GO:0032002;interleukin-28 receptor complex	Cytokines_Receptors_geneOntology
IL2RA	GO:0004911;interleukin-2 receptor activity|GO:0004872;receptor activity	GO:0006955;immune response|GO:0008283;cell proliferation|GO:0006915;apoptosis|GO:0007166;cell surface receptor linked signal transduction	GO:0016021;integral to membrane|GO:0005886;plasma membrane	Cytokines_Receptors_geneOntology
IL2RB	GO:0004911;interleukin-2 receptor activity|GO:0004872;receptor activity	GO:0007165;signal transduction|GO:0045885;positive regulation of survival gene product expression|GO:0019221;cytokine-mediated signaling pathway|GO:0006461;protein complex assembly|GO:0044419;interspecies interaction between organisms	GO:0009897;external side of plasma membrane|GO:0005886;plasma membrane|GO:0005887;integral to plasma membrane	Cytokines_Receptors_geneOntology
IL2RG	GO:0004913;interleukin-4 receptor activity|GO:0004872;receptor activity|GO:0005515;protein binding|GO:0004917;interleukin-7 receptor activity|GO:0004911;interleukin-2 receptor activity	GO:0044419;interspecies interaction between organisms|GO:0006955;immune response|GO:0007165;signal transduction	GO:0009897;external side of plasma membrane|GO:0005887;integral to plasma membrane|GO:0016020;membrane	Cytokines_Receptors_geneOntology
IL31RA	GO:0004896;cytokine receptor activity|GO:0003713;transcription coactivator activity|GO:0004872;receptor activity|GO:0019901;protein kinase binding	GO:0006955;immune response|GO:0030224;monocyte differentiation|GO:0045893;positive regulation of transcription, DNA-dependent|GO:0007169;transmembrane receptor protein tyrosine kinase signaling pathway|GO:0019221;cytokine-mediated signaling pathway|GO:0007259;JAK-STAT cascade|GO:0008284;positive regulation of cell proliferation|GO:0006952;defense response|GO:0030225;macrophage differentiation|GO:…	GO:0016021;integral to membrane|GO:0005886;plasma membrane	Cytokines_Receptors_geneOntology
IL3RA	GO:0004872;receptor activity|GO:0005515;protein binding|GO:0004912;interleukin-3 receptor activity		GO:0016020;membrane|GO:0016021;integral to membrane	Cytokines_Receptors_geneOntology
IL4R	GO:0005057;receptor signaling protein activity|GO:0004872;receptor activity|GO:0005515;protein binding|GO:0004913;interleukin-4 receptor activity	GO:0006955;immune response|GO:0007165;signal transduction	GO:0005576;extracellular region|GO:0005886;plasma membrane|GO:0005887;integral to plasma membrane	Cytokines_Receptors_geneOntology
IL5RA	GO:0004872;receptor activity|GO:0004914;interleukin-5 receptor activity|GO:0005515;protein binding	GO:0007165;signal transduction|GO:0008283;cell proliferation	GO:0005615;extracellular space|GO:0016021;integral to membrane|GO:0016020;membrane	Cytokines_Receptors_geneOntology
IL6R	GO:0042803;protein homodimerization activity|GO:0005102;receptor binding|GO:0004915;interleukin-6 receptor activity|GO:0019899;enzyme binding|GO:0004872;receptor activity|GO:0004897;ciliary neurotrophic factor receptor activity	GO:0002548;monocyte chemotaxis|GO:0031018;endocrine pancreas development|GO:0042981;regulation of apoptosis|GO:0002384;hepatic immune response|GO:0042517;positive regulation of tyrosine phosphorylation of Stat3 protein|GO:0050829;defense response to Gram-negative bacterium|GO:0032722;positive regulation of chemokine production|GO:0032755;positive regulation of interleukin-6 production|GO:0050731;…	GO:0005896;interleukin-6 receptor complex|GO:0016323;basolateral plasma membrane|GO:0005886;plasma membrane|GO:0005576;extracellular region|GO:0016324;apical plasma membrane|GO:0016021;integral to membrane	Cytokines_Receptors_geneOntology
IL7R	GO:0004917;interleukin-7 receptor activity|GO:0004872;receptor activity|GO:0005515;protein binding|GO:0003823;antigen binding	GO:0000018;regulation of DNA recombination|GO:0006955;immune response|GO:0007166;cell surface receptor linked signal transduction	GO:0005576;extracellular region|GO:0005886;plasma membrane|GO:0016021;integral to membrane	Cytokines_Receptors_geneOntology
IL8RA	GO:0004918;interleukin-8 receptor activity|GO:0004950;chemokine receptor activity|GO:0004930;G-protein coupled receptor activity|GO:0004872;receptor activity	GO:0006935;chemotaxis|GO:0007186;G-protein coupled receptor protein signaling pathway|GO:0006954;inflammatory response	GO:0016021;integral to membrane|GO:0005886;plasma membrane	Cytokines_Receptors_geneOntology
IL8RB	GO:0004930;G-protein coupled receptor activity|GO:0004918;interleukin-8 receptor activity|GO:0004872;receptor activity|GO:0005515;protein binding	GO:0008284;positive regulation of cell proliferation|GO:0042119;neutrophil activation|GO:0030593;neutrophil chemotaxis|GO:0006915;apoptosis|GO:0006935;chemotaxis|GO:0006954;inflammatory response|GO:0006968;cellular defense response|GO:0007200;activation of phospholipase C activity by G-protein coupled receptor protein signaling pathway coupled to IP3 second messenger	GO:0009986;cell surface|GO:0005887;integral to plasma membrane|GO:0005622;intracellular|GO:0042629;mast cell granule|GO:0005886;plasma membrane	Cytokines_Receptors_geneOntology
IL9R	GO:0004872;receptor activity|GO:0004919;interleukin-9 receptor activity	GO:0007165;signal transduction|GO:0008283;cell proliferation	GO:0005576;extracellular region|GO:0005887;integral to plasma membrane|GO:0005615;extracellular space|GO:0005886;plasma membrane	Cytokines_Receptors_geneOntology
INSR	GO:0000166;nucleotide binding|GO:0004716;receptor signaling protein tyrosine kinase activity|GO:0031994;insulin-like growth factor I binding|GO:0042169;SH2 domain binding|GO:0005524;ATP binding|GO:0016740;transferase activity|GO:0004872;receptor activity|GO:0005525;GTP binding|GO:0043560;insulin receptor substrate binding|GO:0043548;phosphoinositide 3-kinase binding|GO:0005009;insulin receptor ac…	GO:0003007;heart morphogenesis|GO:0007186;G-protein coupled receptor protein signaling pathway|GO:0008286;insulin receptor signaling pathway|GO:0030238;male sex determination|GO:0032148;activation of protein kinase B activity|GO:0042593;glucose homeostasis|GO:0005975;carbohydrate metabolic process|GO:0030335;positive regulation of cell migration|GO:0032869;cellular response to insulin stimulus|GO…	GO:0005829;cytosol|GO:0005768;endosome|GO:0005899;insulin receptor complex|GO:0005901;caveola|GO:0005792;microsome|GO:0005886;plasma membrane|GO:0010008;endosome membrane	Cytokines_Receptors_geneOntology
KDR	GO:0019838;growth factor binding|GO:0004872;receptor activity|GO:0005021;vascular endothelial growth factor receptor activity|GO:0005524;ATP binding|GO:0016740;transferase activity|GO:0000166;nucleotide binding	GO:0044419;interspecies interaction between organisms|GO:0007275;multicellular organismal development|GO:0050679;positive regulation of epithelial cell proliferation|GO:0055074;calcium ion homeostasis|GO:0045165;cell fate commitment|GO:0045446;endothelial cell differentiation|GO:0050927;positive regulation of positive chemotaxis|GO:0001570;vasculogenesis|GO:0048469;cell maturation|GO:0001541;ovar…	GO:0005887;integral to plasma membrane|GO:0016020;membrane	Cytokines_Receptors_geneOntology
[truncated: 558 more rows]
