# Supplementary material for: Development and validation of a PBRM1‐associated immune prognostic model for clear cell renal cell carcinoma
Source: Cancer Med. 2021 Sep 18;10(19):6590–609. doi: 10.1002/cam4.4115 (PMC8495284; doi:10.1002/cam4.4115)
Supplement: Supplementary file 2 — TABLE S2 [file CAM4-10-6590-s008.xlsx]

## Sheet: p0.05
Table S2: GSEA analysis results for ccRCC patients without PBRM1 mutation.
NAME	SIZE	ES	NES	NOM p-val	FDR q-val	FWER p-val	RANK AT MAX	LEADING EDGE
GO_ENERGY_COUPLED_PROTON_TRANSMEMBRANE_TRANSPORT_AGAINST_ELECTROCHEMICAL_GRADIENT	34	-0.678172	-2.04485	0	0.000754026	0.004	4747	tags=74%, list=26%, signal=100%
GO_OXIDATIVE_PHOSPHORYLATION	135	-0.614917	-2.14555	0	0.000941896	0.002	3824	tags=56%, list=21%, signal=71%
GO_ATP_SYNTHESIS_COUPLED_ELECTRON_TRANSPORT	93	-0.617584	-2.10262	0	0.000942407	0.003	3824	tags=58%, list=21%, signal=73%
GO_RESPIRATORY_ELECTRON_TRANSPORT_CHAIN	112	-0.588682	-2.04874	0	0.000942533	0.004	3824	tags=52%, list=21%, signal=65%
GO_NADH_DEHYDROGENASE_COMPLEX_ASSEMBLY	64	-0.609342	-2.01631	0	0.00147955	0.011	5423	tags=66%, list=30%, signal=93%
GO_ATP_HYDROLYSIS_COUPLED_TRANSMEMBRANE_TRANSPORT	33	-0.677233	-2.01644	0	0.00172614	0.011	4747	tags=79%, list=26%, signal=107%
GO_MITOCHONDRIAL_ELECTRON_TRANSPORT_NADH_TO_UBIQUINONE	52	-0.615743	-1.96849	0	0.00459349	0.037	3824	tags=58%, list=21%, signal=73%
GO_TRANSFERRIN_TRANSPORT	36	-0.637413	-1.93061	0	0.00879047	0.078	4747	tags=67%, list=26%, signal=90%
GO_PHAGOSOME_ACIDIFICATION	28	-0.650914	-1.90242	0	0.0138658	0.15	4747	tags=79%, list=26%, signal=106%
GO_PHAGOSOME_MATURATION	44	-0.607146	-1.90277	0	0.015159	0.149	4400	tags=70%, list=24%, signal=93%
GO_ATP_HYDROLYSIS_COUPLED_CATION_TRANSMEMBRANE_TRANSPORT	58	-0.582548	-1.88951	0	0.0157731	0.18	4933	tags=62%, list=27%, signal=85%
GO_AEROBIC_ELECTRON_TRANSPORT_CHAIN	20	-0.679485	-1.87191	0	0.0195509	0.24	3486	tags=65%, list=19%, signal=80%
GO_INNER_MITOCHONDRIAL_MEMBRANE_ORGANIZATION	46	-0.591838	-1.86306	0	0.0212453	0.269	3227	tags=48%, list=18%, signal=58%
GO_PROTON_TRANSMEMBRANE_TRANSPORT	153	-0.528332	-1.84946	0	0.0253507	0.329	4996	tags=58%, list=28%, signal=79%
GO_THYROID_HORMONE_GENERATION	16	-0.696351	-1.82782	0	0.0310061	0.425	4287	tags=56%, list=24%, signal=74%
GO_CRISTAE_FORMATION	33	-0.60526	-1.82809	0	0.0328263	0.424	4574	tags=55%, list=25%, signal=73%
GO_TRANSLATIONAL_TERMINATION	104	-0.511767	-1.78403	0	0.0601857	0.694	5233	tags=53%, list=29%, signal=74%
GO_AEROBIC_RESPIRATION	86	-0.525811	-1.77998	0	0.0615029	0.727	3846	tags=50%, list=21%, signal=63%
GO_CELLULAR_RESPIRATION	186	-0.493509	-1.76845	0	0.0715698	0.799	3917	tags=45%, list=22%, signal=56%
GO_MITOCHONDRIAL_TRANSMEMBRANE_TRANSPORT	92	-0.510378	-1.74587	0	0.0890801	0.899	3776	tags=41%, list=21%, signal=52%
GO_MITOCHONDRIAL_RESPIRATORY_CHAIN_COMPLEX_ASSEMBLY	96	-0.509725	-1.73137	0	0.107053	0.95	5423	tags=57%, list=30%, signal=81%
GO_MITOCHONDRIAL_TRANSLATIONAL_TERMINATION	89	-0.506031	-1.71289	0	0.130585	0.982	5233	tags=54%, list=29%, signal=76%
GO_FATTY_ACYL_COA_BIOSYNTHETIC_PROCESS	31	-0.558473	-1.67589	0	0.177867	0.999	2199	tags=39%, list=12%, signal=44%
GO_CELLULAR_PROTEIN_COMPLEX_DISASSEMBLY	213	-0.465506	-1.67791	0	0.178068	0.999	5448	tags=49%, list=30%, signal=69%
GO_EMBRYONIC_CRANIAL_SKELETON_MORPHOGENESIS	45	-0.538512	-1.6797	0	0.178928	0.999	3354	tags=42%, list=19%, signal=52%
GO_TRANSLATIONAL_ELONGATION	132	-0.454958	-1.58386	0	0.352704	1	5233	tags=46%, list=29%, signal=65%
GO_MITOCHONDRIAL_TRANSLATION	135	-0.449286	-1.58486	0	0.355297	1	5250	tags=50%, list=29%, signal=69%
GO_ELECTRON_TRANSPORT_CHAIN	179	-0.440359	-1.57867	0	0.356431	1	3824	tags=41%, list=21%, signal=52%
GO_MITOCHONDRIAL_GENE_EXPRESSION	160	-0.440076	-1.56333	0	0.374091	1	5250	tags=49%, list=29%, signal=69%
GO_LIPOPROTEIN_BIOSYNTHETIC_PROCESS	92	-0.455768	-1.56191	0	0.375068	1	4066	tags=38%, list=23%, signal=49%
GO_MITOCHONDRIAL_MEMBRANE_ORGANIZATION	127	-0.443969	-1.55655	0	0.380874	1	4586	tags=41%, list=25%, signal=54%
GO_ENERGY_DERIVATION_BY_OXIDATION_OF_ORGANIC_COMPOUNDS	272	-0.423806	-1.53338	0	0.429697	1	5464	tags=48%, list=30%, signal=68%
GO_PROTEIN_CONTAINING_COMPLEX_DISASSEMBLY	320	-0.399753	-1.45396	0	0.539903	1	5448	tags=43%, list=30%, signal=60%
GO_PURINE_CONTAINING_COMPOUND_BIOSYNTHETIC_PROCESS	193	-0.405075	-1.44727	0	0.541591	1	3874	tags=32%, list=21%, signal=40%
GO_REGULATION_OF_MORPHOGENESIS_OF_AN_EPITHELIUM	174	-0.408673	-1.44334	0	0.544563	1	4443	tags=35%, list=25%, signal=46%
GO_ACTOMYOSIN_STRUCTURE_ORGANIZATION	183	-0.407596	-1.45763	0	0.559801	1	4136	tags=37%, list=23%, signal=47%
GO_MITOCHONDRIAL_TRANSPORT	248	-0.390265	-1.41378	0	0.594956	1	5650	tags=43%, list=31%, signal=62%
GO_GENERATION_OF_PRECURSOR_METABOLITES_AND_ENERGY	486	-0.368311	-1.35174	0	0.658925	1	6120	tags=46%, list=34%, signal=68%
GO_NUCLEOBASE_CONTAINING_SMALL_MOLECULE_METABOLIC_PROCESS	345	-0.366081	-1.34236	0	0.671338	1	4684	tags=38%, list=26%, signal=50%
GO_MONOVALENT_INORGANIC_CATION_TRANSPORT	497	-0.363562	-1.34197	0.001	0.667043	1	4796	tags=40%, list=27%, signal=53%
GO_NEGATIVE_REGULATION_OF_MITOTIC_CELL_CYCLE	300	-0.362539	-1.31999	0.001001	0.70731	1	4988	tags=35%, list=28%, signal=48%
GO_TRANSITION_METAL_ION_TRANSPORT	120	-0.426251	-1.46932	0.00101215	0.547348	1	5313	tags=46%, list=29%, signal=65%
GO_PROTEIN_DEPOLYMERIZATION	105	-0.442703	-1.53263	0.00101523	0.42762	1	5448	tags=46%, list=30%, signal=65%
GO_REGULATION_OF_CALCIUM_ION_TRANSMEMBRANE_TRANSPORTER_ACTIVITY	84	-0.456086	-1.55289	0.00102145	0.386199	1	5719	tags=54%, list=32%, signal=78%
GO_ANAPHASE_PROMOTING_COMPLEX_DEPENDENT_CATABOLIC_PROCESS	80	-0.466044	-1.56803	0.00102881	0.359795	1	5146	tags=44%, list=29%, signal=61%
GO_GLYCOLIPID_BIOSYNTHETIC_PROCESS	64	-0.476865	-1.55679	0.00103093	0.385467	1	4299	tags=42%, list=24%, signal=55%
GO_THIOESTER_BIOSYNTHETIC_PROCESS	52	-0.487658	-1.57233	0.00105152	0.347477	1	2626	tags=33%, list=15%, signal=38%
GO_TRICARBOXYLIC_ACID_CYCLE	33	-0.562609	-1.70527	0.00108108	0.140672	0.986	3651	tags=55%, list=20%, signal=68%
GO_UTERUS_DEVELOPMENT	22	-0.630758	-1.75915	0.00114416	0.0784467	0.844	3757	tags=50%, list=21%, signal=63%
GO_POSITIVE_REGULATION_OF_CELL_CYCLE_PROCESS	265	-0.367835	-1.33794	0.002	0.67636	1	5089	tags=37%, list=28%, signal=50%
GO_MICROTUBULE_BASED_MOVEMENT	272	-0.363348	-1.32822	0.002	0.691368	1	5640	tags=38%, list=31%, signal=55%
GO_REGULATION_OF_CELL_CYCLE_G2_M_PHASE_TRANSITION	208	-0.386666	-1.39627	0.002002	0.597881	1	5089	tags=38%, list=28%, signal=52%
GO_MONOVALENT_INORGANIC_CATION_HOMEOSTASIS	151	-0.41409	-1.46742	0.00200602	0.553109	1	5081	tags=48%, list=28%, signal=66%
GO_CELLULAR_MONOVALENT_INORGANIC_CATION_HOMEOSTASIS	109	-0.456583	-1.57605	0.00202429	0.3557	1	5630	tags=54%, list=31%, signal=78%
GO_POLYOL_METABOLIC_PROCESS	68	-0.487416	-1.62467	0.00205973	0.269715	1	5351	tags=49%, list=30%, signal=69%
GO_CRANIAL_SKELETAL_SYSTEM_DEVELOPMENT	62	-0.49186	-1.6147	0.00207039	0.290919	1	3690	tags=40%, list=20%, signal=51%
GO_CEREBELLAR_CORTEX_DEVELOPMENT	48	-0.510216	-1.61426	0.00213904	0.286392	1	4718	tags=44%, list=26%, signal=59%
GO_POSITIVE_REGULATION_OF_CELL_CYCLE_G2_M_PHASE_TRANSITION	30	-0.572071	-1.68901	0.00221976	0.172255	0.995	5089	tags=63%, list=28%, signal=88%
GO_CEREBELLAR_PURKINJE_CELL_LAYER_DEVELOPMENT	25	-0.594963	-1.72804	0.00224467	0.10782	0.956	2579	tags=40%, list=14%, signal=47%
GO_ENERGY_COUPLED_PROTON_TRANSPORT_DOWN_ELECTROCHEMICAL_GRADIENT	24	-0.588742	-1.67232	0.00227273	0.181417	0.999	5533	tags=67%, list=31%, signal=96%
GO_THYROID_HORMONE_METABOLIC_PROCESS	20	-0.658869	-1.81019	0.00231481	0.0404228	0.538	4287	tags=50%, list=24%, signal=65%
GO_SODIUM_ION_IMPORT_ACROSS_PLASMA_MEMBRANE	15	-0.666262	-1.75167	0.00234192	0.0844845	0.873	5421	tags=80%, list=30%, signal=114%
GO_URETER_DEVELOPMENT	16	-0.634426	-1.65183	0.002442	0.215429	1	3354	tags=56%, list=19%, signal=69%
GO_ACTIN_FILAMENT_ORGANIZATION	384	-0.345617	-1.26437	0.003	0.81321	1	4325	tags=31%, list=24%, signal=40%
GO_NUCLEOSIDE_PHOSPHATE_BIOSYNTHETIC_PROCESS	269	-0.363575	-1.31688	0.003003	0.704841	1	3241	tags=28%, list=18%, signal=33%
GO_POSITIVE_REGULATION_OF_CYTOKINESIS	30	-0.532687	-1.57626	0.0032967	0.360661	1	4759	tags=50%, list=26%, signal=68%
GO_REGULATION_OF_OXIDATIVE_PHOSPHORYLATION	24	-0.596059	-1.68754	0.0034642	0.1699	0.995	3222	tags=42%, list=18%, signal=51%
GO_POSITIVE_REGULATION_OF_EPIDERMAL_CELL_DIFFERENTIATION	22	-0.595487	-1.66817	0.00350058	0.186207	1	3209	tags=41%, list=18%, signal=50%
GO_NUCLEOSIDE_PHOSPHATE_METABOLIC_PROCESS	213	-0.385882	-1.3917	0.004004	0.59571	1	5242	tags=44%, list=29%, signal=61%
GO_RIBOSE_PHOSPHATE_BIOSYNTHETIC_PROCESS	181	-0.404654	-1.44698	0.00400802	0.539504	1	3874	tags=33%, list=21%, signal=41%
GO_REGULATION_OF_REGULATED_SECRETORY_PATHWAY	157	-0.398692	-1.4163	0.0040201	0.593833	1	6142	tags=49%, list=34%, signal=74%
GO_REGULATION_OF_PH	98	-0.430137	-1.48141	0.0040404	0.530245	1	5630	tags=53%, list=31%, signal=77%
GO_REGULATION_OF_PROTEIN_DEPOLYMERIZATION	80	-0.443465	-1.49309	0.00406091	0.510838	1	5448	tags=46%, list=30%, signal=66%
GO_IRON_ION_TRANSPORT	73	-0.44538	-1.49564	0.00412371	0.523181	1	4747	tags=45%, list=26%, signal=61%
GO_INOSITOL_PHOSPHATE_METABOLIC_PROCESS	47	-0.496899	-1.57595	0.00433369	0.350301	1	5705	tags=49%, list=32%, signal=71%
GO_AXIS_ELONGATION	30	-0.560835	-1.66249	0.00447427	0.196152	1	1921	tags=33%, list=11%, signal=37%
GO_POSITIVE_REGULATION_OF_CELL_CYCLE	369	-0.347554	-1.27479	0.005	0.795292	1	5089	tags=35%, list=28%, signal=48%
GO_MITOTIC_CELL_CYCLE_CHECKPOINT	160	-0.399588	-1.41796	0.00502008	0.59088	1	4920	tags=38%, list=27%, signal=51%
GO_RIBONUCLEOSIDE_TRIPHOSPHATE_BIOSYNTHETIC_PROCESS	59	-0.474009	-1.53846	0.00524659	0.434221	1	3776	tags=39%, list=21%, signal=49%
GO_PH_REDUCTION	53	-0.486183	-1.58782	0.00527983	0.349694	1	4400	tags=51%, list=24%, signal=67%
GO_CEREBELLAR_CORTEX_MORPHOGENESIS	30	-0.556991	-1.63972	0.00555556	0.245469	1	4718	tags=50%, list=26%, signal=68%
GO_NEGATIVE_REGULATION_OF_MORPHOGENESIS_OF_AN_EPITHELIUM	16	-0.629925	-1.62721	0.00596659	0.267126	1	1980	tags=38%, list=11%, signal=42%
GO_SEQUESTERING_OF_CALCIUM_ION	124	-0.406031	-1.41804	0.00601805	0.593713	1	6496	tags=52%, list=36%, signal=81%
GO_REGULATION_OF_CHROMOSOME_SEGREGATION	98	-0.423644	-1.44395	0.00609756	0.544843	1	6627	tags=53%, list=37%, signal=83%
GO_NEGATIVE_REGULATION_OF_PROTEIN_POLYMERIZATION	68	-0.461459	-1.53863	0.0061665	0.439199	1	6265	tags=56%, list=35%, signal=85%
GO_TISSUE_REGENERATION	62	-0.458495	-1.51503	0.00622407	0.460172	1	5816	tags=48%, list=32%, signal=71%
GO_NUCLEAR_ENVELOPE_ORGANIZATION	51	-0.485944	-1.57462	0.00640341	0.344063	1	2858	tags=27%, list=16%, signal=33%
GO_POTASSIUM_ION_HOMEOSTASIS	28	-0.552625	-1.59988	0.00667408	0.321198	1	3417	tags=46%, list=19%, signal=57%
GO_NEGATIVE_REGULATION_OF_MICROTUBULE_DEPOLYMERIZATION	23	-0.582204	-1.63839	0.00672646	0.242788	1	2888	tags=39%, list=16%, signal=47%
GO_PROSTATE_GLAND_MORPHOGENESIS	28	-0.551772	-1.58931	0.00676437	0.350014	1	1992	tags=36%, list=11%, signal=40%
GO_LONG_CHAIN_FATTY_ACYL_COA_BIOSYNTHETIC_PROCESS	19	-0.624007	-1.68165	0.00696056	0.179329	0.997	2199	tags=42%, list=12%, signal=48%
GO_REGULATION_OF_ACTIN_FILAMENT_ORGANIZATION	251	-0.359328	-1.29957	0.007	0.728175	1	4325	tags=33%, list=24%, signal=42%
GO_REGULATION_OF_ACTIN_FILAMENT_BASED_PROCESS	367	-0.340672	-1.25435	0.007	0.816725	1	4325	tags=31%, list=24%, signal=40%
GO_RESPONSE_TO_ALKALOID	99	-0.401712	-1.38116	0.00708502	0.616477	1	4900	tags=45%, list=27%, signal=62%
GO_NEGATIVE_REGULATION_OF_PROTEIN_COMPLEX_DISASSEMBLY	69	-0.453476	-1.51733	0.00719425	0.453909	1	4325	tags=36%, list=24%, signal=47%
GO_NUCLEOBASE_CONTAINING_SMALL_MOLECULE_BIOSYNTHETIC_PROCESS	97	-0.422778	-1.45485	0.00808081	0.54259	1	4596	tags=41%, list=25%, signal=55%
GO_CELLULAR_COMPONENT_ASSEMBLY_INVOLVED_IN_MORPHOGENESIS	103	-0.421404	-1.44904	0.00813835	0.539972	1	3821	tags=35%, list=21%, signal=44%
GO_HEME_BIOSYNTHETIC_PROCESS	21	-0.603207	-1.65744	0.00820633	0.204908	1	4267	tags=57%, list=24%, signal=75%
GO_FATTY_ACID_DERIVATIVE_BIOSYNTHETIC_PROCESS	58	-0.457253	-1.49482	0.00837696	0.511683	1	3215	tags=34%, list=18%, signal=42%
GO_ATP_BIOSYNTHETIC_PROCESS	43	-0.483399	-1.53375	0.00856531	0.433541	1	3158	tags=37%, list=17%, signal=45%
GO_REGULATION_OF_ESTABLISHMENT_OF_PLANAR_POLARITY	108	-0.401847	-1.39735	0.00906344	0.594869	1	4988	tags=36%, list=28%, signal=50%
GO_REGULATION_OF_SISTER_CHROMATID_SEGREGATION	78	-0.431813	-1.43822	0.00916497	0.551617	1	4000	tags=37%, list=22%, signal=48%
GO_REGULATION_OF_UBIQUITIN_PROTEIN_LIGASE_ACTIVITY	21	-0.583838	-1.61922	0.00925926	0.281032	1	2933	tags=38%, list=16%, signal=45%
GO_ACTIN_FILAMENT_DEPOLYMERIZATION	52	-0.477667	-1.52293	0.00939457	0.442857	1	5448	tags=50%, list=30%, signal=71%
GO_REGULATION_OF_EPITHELIAL_TUBE_FORMATION	18	-0.608693	-1.6284	0.00950119	0.268602	1	3354	tags=56%, list=19%, signal=68%
GO_REGULATION_OF_CELL_CYCLE_CHECKPOINT	32	-0.529022	-1.58076	0.00976139	0.35357	1	4791	tags=41%, list=27%, signal=55%
GO_SULFUR_COMPOUND_METABOLIC_PROCESS	195	-0.366631	-1.30754	0.01001	0.707067	1	4852	tags=38%, list=27%, signal=52%
GO_REGULATION_OF_SYNAPTIC_VESICLE_CYCLE	112	-0.398014	-1.39736	0.0100705	0.597506	1	3959	tags=36%, list=22%, signal=45%
GO_POSITIVE_REGULATION_OF_MYELOID_CELL_DIFFERENTIATION	86	-0.417247	-1.40876	0.0102145	0.592042	1	5647	tags=43%, list=31%, signal=62%
GO_DORSAL_SPINAL_CORD_DEVELOPMENT	20	-0.58596	-1.60046	0.0106383	0.325489	1	5529	tags=65%, list=31%, signal=94%
GO_COFACTOR_BIOSYNTHETIC_PROCESS	206	-0.363631	-1.31231	0.012	0.709029	1	4387	tags=34%, list=24%, signal=44%
GO_MUSCLE_CELL_DEVELOPMENT	163	-0.381985	-1.3533	0.0120482	0.657025	1	5599	tags=42%, list=31%, signal=61%
GO_NEGATIVE_REGULATION_OF_CALCIUM_ION_TRANSMEMBRANE_TRANSPORT	36	-0.500835	-1.53179	0.0121145	0.421102	1	5719	tags=58%, list=32%, signal=85%
GO_NEGATIVE_REGULATION_OF_ACTIN_FILAMENT_POLYMERIZATION	55	-0.45757	-1.46383	0.0125392	0.55055	1	5448	tags=49%, list=30%, signal=70%
GO_CALCIUM_MEDIATED_SIGNALING_USING_INTRACELLULAR_CALCIUM_SOURCE	22	-0.57666	-1.59019	0.0128806	0.353019	1	3682	tags=55%, list=20%, signal=68%
GO_MEMBRANE_DEPOLARIZATION_DURING_ACTION_POTENTIAL	36	-0.505224	-1.53214	0.012973	0.424723	1	3778	tags=50%, list=21%, signal=63%
GO_REGULATION_OF_SUPRAMOLECULAR_FIBER_ORGANIZATION	331	-0.342872	-1.25934	0.013013	0.823849	1	4325	tags=31%, list=24%, signal=41%
GO_MORPHOGENESIS_OF_EMBRYONIC_EPITHELIUM	147	-0.385284	-1.36097	0.0130261	0.637709	1	3846	tags=31%, list=21%, signal=39%
GO_REGULATION_OF_EXOCYTOSIS	212	-0.358341	-1.28345	0.0130261	0.762871	1	6142	tags=45%, list=34%, signal=67%
GO_PURINE_CONTAINING_COMPOUND_METABOLIC_PROCESS	161	-0.382724	-1.35734	0.0130522	0.648201	1	5199	tags=44%, list=29%, signal=61%
GO_CORPUS_CALLOSUM_DEVELOPMENT	16	-0.619539	-1.61004	0.0130952	0.295537	1	1856	tags=25%, list=10%, signal=28%
GO_REGULATION_OF_B_CELL_RECEPTOR_SIGNALING_PATHWAY	27	-0.535093	GO_REGULATION_OF_ANTIGEN_RECEPTOR_MEDIATED_SIGNALING_PATHWAY	0.0133929	0.442187	1	6495	tags=67%, list=36%, signal=104%
GO_NUCLEOSIDE_TRIPHOSPHATE_BIOSYNTHETIC_PROCESS	71	-0.450296	-1.49278	0.0134855	0.507392	1	3837	tags=38%, list=21%, signal=48%
GO_CELL_ADHESION_MEDIATED_BY_INTEGRIN	68	-0.438353	-1.46718	0.0135841	0.549901	1	6495	tags=53%, list=36%, signal=82%
GO_NEGATIVE_REGULATION_OF_CHROMOSOME_SEGREGATION	43	-0.485066	-1.51196	0.0139635	0.469568	1	4000	tags=47%, list=22%, signal=60%
GO_PROTEIN_PALMITOYLATION	34	-0.509662	-1.50878	0.0139635	0.480755	1	3922	tags=47%, list=22%, signal=60%
GO_EMBRYONIC_SKELETAL_SYSTEM_DEVELOPMENT	122	-0.396902	-1.37668	0.0140987	0.620419	1	3513	tags=31%, list=19%, signal=38%
GO_NEGATIVE_REGULATION_OF_ANDROGEN_RECEPTOR_SIGNALING_PATHWAY	15	-0.590543	-1.52201	0.0143369	0.437271	1	2111	tags=33%, list=12%, signal=38%
GO_SIGNAL_TRANSDUCTION_INVOLVED_IN_CELL_CYCLE_CHECKPOINT	70	-0.429992	-1.4396	0.0144181	0.55435	1	5510	tags=43%, list=31%, signal=61%
GO_MYOFIBRIL_ASSEMBLY	66	-0.446019	-1.4778	0.0146597	0.54364	1	3797	tags=36%, list=21%, signal=46%
GO_REGENERATION	181	-0.367802	-1.31535	0.015015	0.705558	1	5995	tags=43%, list=33%, signal=63%
GO_POSITIVE_REGULATION_OF_KERATINOCYTE_DIFFERENTIATION	15	-0.616001	-1.5747	0.0155502	0.349187	1	3209	tags=40%, list=18%, signal=49%
GO_AMINOGLYCAN_CATABOLIC_PROCESS	63	-0.434995	-1.4414	0.0155763	0.548105	1	7627	tags=63%, list=42%, signal=110%
GO_CELL_CYCLE_CHECKPOINT	210	-0.363232	-1.30387	0.0160321	0.714702	1	5528	tags=36%, list=31%, signal=52%
GO_AMINO_ACID_TRANSMEMBRANE_TRANSPORT	81	-0.419524	-1.41678	0.0162933	0.59436	1	4947	tags=44%, list=27%, signal=61%
GO_EMBRYONIC_SKELETAL_SYSTEM_MORPHOGENESIS	92	-0.411357	-1.4036	0.0163265	0.597012	1	3513	tags=34%, list=19%, signal=42%
GO_POSITIVE_REGULATION_OF_CELL_CYCLE_ARREST	77	-0.422961	-1.43188	0.0163599	0.569188	1	5510	tags=45%, list=31%, signal=65%
GO_POLYOL_BIOSYNTHETIC_PROCESS	75	-0.420307	-1.42409	0.0164779	0.587182	1	4890	tags=41%, list=27%, signal=56%
GO_O_GLYCAN_PROCESSING	58	-0.447172	-1.45437	0.0165631	0.541474	1	2306	tags=28%, list=13%, signal=32%
GO_REGULATION_OF_PROTEIN_POLYMERIZATION	206	-0.361651	-1.30099	0.017	0.721975	1	6349	tags=43%, list=35%, signal=65%
GO_DNA_INTEGRITY_CHECKPOINT	154	-0.378403	-1.34004	0.017017	0.671322	1	5528	tags=36%, list=31%, signal=52%
GO_CYTOKINESIS	158	-0.372676	-1.33206	0.0170854	0.677901	1	5213	tags=36%, list=29%, signal=50%
GO_REGULATION_OF_CALCIUM_ION_DEPENDENT_EXOCYTOSIS	111	-0.396697	-1.38044	0.0171891	0.610472	1	4252	tags=39%, list=24%, signal=50%
GO_CARBOHYDRATE_DERIVATIVE_CATABOLIC_PROCESS	172	-0.370026	-1.31033	0.0180542	0.708618	1	4974	tags=37%, list=28%, signal=50%
GO_PURINE_NUCLEOSIDE_BIOSYNTHETIC_PROCESS	22	-0.551305	-1.54609	0.01854	0.409946	1	3837	tags=50%, list=21%, signal=63%
GO_NEGATIVE_REGULATION_OF_PLASMA_MEMBRANE_BOUNDED_CELL_PROJECTION_ASSEMBLY	24	-0.537697	-1.52515	0.01854	0.442552	1	3831	tags=42%, list=21%, signal=53%
GO_CELL_CYCLE_G2_M_PHASE_TRANSITION	262	-0.347151	-1.25392	0.019	0.817752	1	5089	tags=34%, list=28%, signal=47%
GO_ACTIN_POLYMERIZATION_OR_DEPOLYMERIZATION	200	-0.363163	-1.30145	0.0190381	0.721086	1	5288	tags=37%, list=29%, signal=51%
GO_REGULATION_OF_PROTEIN_COMPLEX_DISASSEMBLY	108	-0.396267	-1.37128	0.0191532	0.628153	1	5448	tags=40%, list=30%, signal=57%
GO_NUCLEOSIDE_BISPHOSPHATE_METABOLIC_PROCESS	70	-0.427971	-1.4358	0.0195876	0.557877	1	4385	tags=41%, list=24%, signal=55%
GO_REGULATION_OF_ANTIGEN_RECEPTOR_MEDIATED_SIGNALING_PATHWAY	61	-0.445268	-1.45876	0.0195876	0.566013	1	6495	tags=57%, list=36%, signal=89%
GO_MEMBRANE_DISASSEMBLY	16	-0.600141	-1.55795	0.0199297	0.386128	1	2858	tags=44%, list=16%, signal=52%
GO_CALCIUM_ION_TRANSMEMBRANE_IMPORT_INTO_CYTOSOL	133	-0.388102	-1.36117	0.0200401	0.641136	1	6496	tags=53%, list=36%, signal=82%
GO_FATTY_ACID_BETA_OXIDATION_USING_ACYL_COA_OXIDASE	15	-0.605932	-1.58153	0.0205562	0.356691	1	5392	tags=67%, list=30%, signal=95%
GO_REGULATION_OF_TISSUE_REMODELING	63	-0.439096	-1.45596	0.0206825	0.556596	1	5582	tags=48%, list=31%, signal=69%
GO_NEGATIVE_REGULATION_OF_NUCLEAR_DIVISION	58	-0.434139	-1.4251	0.0207469	0.585058	1	4000	tags=40%, list=22%, signal=51%
GO_PIGMENT_BIOSYNTHETIC_PROCESS	56	-0.448969	-1.45549	0.0209205	0.547055	1	4267	tags=36%, list=24%, signal=47%
GO_NEGATIVE_REGULATION_OF_CELL_CYCLE_PHASE_TRANSITION	231	-0.345681	-1.25389	0.021	0.816308	1	5044	tags=35%, list=28%, signal=47%
GO_MITOTIC_DNA_INTEGRITY_CHECKPOINT	104	-0.396835	-1.37165	0.0211694	0.630862	1	4920	tags=36%, list=27%, signal=49%
GO_CHAPERONE_MEDIATED_AUTOPHAGY	16	-0.593335	-1.53431	0.0212766	0.436566	1	4147	tags=44%, list=23%, signal=57%
GO_REGULATION_OF_HUMORAL_IMMUNE_RESPONSE	67	-0.42076	-1.39484	0.0216495	0.595002	1	7465	tags=69%, list=41%, signal=117%
GO_DNA_REPLICATION_INITIATION	37	-0.499914	-1.52206	0.0217865	0.441961	1	6196	tags=59%, list=34%, signal=90%
GO_REGULATION_OF_CELL_CYCLE_PHASE_TRANSITION	427	-0.327907	-1.20737	0.022	0.894833	1	5089	tags=33%, list=28%, signal=44%
GO_CYTOSOLIC_CALCIUM_ION_TRANSPORT	163	-0.375574	-1.32803	0.022022	0.690428	1	6496	tags=52%, list=36%, signal=80%
GO_ARACHIDONIC_ACID_SECRETION	27	-0.512259	-1.4945	0.0225225	0.508245	1	4458	tags=52%, list=25%, signal=69%
GO_CEREBELLAR_CORTEX_FORMATION	21	-0.555937	-1.55357	0.0227531	0.388948	1	4160	tags=48%, list=23%, signal=62%
GO_REGULATION_OF_CHROMOSOME_SEPARATION	60	-0.441341	-1.43697	0.0228216	0.554855	1	4000	tags=42%, list=22%, signal=53%
GO_MORPHOGENESIS_OF_A_POLARIZED_EPITHELIUM	138	-0.385157	-1.36481	0.0231156	0.644687	1	4988	tags=34%, list=28%, signal=47%
GO_SIGNAL_TRANSDUCTION_IN_RESPONSE_TO_DNA_DAMAGE	128	-0.380295	-1.33591	0.0231156	0.67731	1	5541	tags=38%, list=31%, signal=54%
GO_REGULATION_OF_MICROTUBULE_DEPOLYMERIZATION	28	-0.489887	-1.45579	0.0234114	0.553456	1	2888	tags=36%, list=16%, signal=42%
GO_NEGATIVE_REGULATION_OF_METAPHASE_ANAPHASE_TRANSITION_OF_CELL_CYCLE	36	-0.478279	-1.45501	0.0236305	0.545544	1	4000	tags=47%, list=22%, signal=61%
GO_MODIFICATION_OF_POSTSYNAPTIC_STRUCTURE	15	-0.598178	-1.53537	0.0236407	0.443277	1	4211	tags=60%, list=23%, signal=78%
GO_NEGATIVE_REGULATION_OF_EMBRYONIC_DEVELOPMENT	26	-0.518908	-1.50087	0.0237288	0.500708	1	3951	tags=42%, list=22%, signal=54%
GO_3_PHOSPHOADENOSINE_5_PHOSPHOSULFATE_METABOLIC_PROCESS	16	-0.578575	-1.50865	0.023753	0.476222	1	3054	tags=44%, list=17%, signal=53%
GO_ENDODERM_FORMATION	50	-0.439301	-1.40278	0.0240084	0.595648	1	6202	tags=52%, list=34%, signal=79%
GO_CORONARY_VASCULATURE_DEVELOPMENT	47	-0.459573	-1.47283	0.0241597	0.556682	1	2977	tags=34%, list=16%, signal=41%
GO_CHAPERONE_MEDIATED_PROTEIN_COMPLEX_ASSEMBLY	20	-0.538555	-1.48215	0.0242215	0.535864	1	3773	tags=35%, list=21%, signal=44%
GO_REGULATION_OF_CARDIAC_CONDUCTION	68	-0.411239	-1.36664	0.025	0.637071	1	5692	tags=47%, list=32%, signal=68%
GO_MODIFICATION_OF_SYNAPTIC_STRUCTURE	21	-0.538218	-1.48886	0.0251429	0.519039	1	6349	tags=67%, list=35%, signal=103%
GO_PROTEIN_INSERTION_INTO_MEMBRANE	62	-0.431597	-1.40011	0.0257467	0.596172	1	5701	tags=44%, list=32%, signal=63%
GO_ACTIN_NUCLEATION	49	-0.447781	-1.43446	0.0265393	0.561882	1	2874	tags=24%, list=16%, signal=29%
GO_INOSITOL_PHOSPHATE_BIOSYNTHETIC_PROCESS	42	-0.461077	-1.4484	0.0268528	0.539633	1	4890	tags=45%, list=27%, signal=62%
GO_NEGATIVE_REGULATION_OF_KIDNEY_DEVELOPMENT	16	-0.576228	-1.50838	0.0269006	0.472606	1	6184	tags=75%, list=34%, signal=114%
GO_ESTABLISHMENT_OF_PROTEIN_LOCALIZATION_TO_MITOCHONDRIAL_MEMBRANE	18	-0.576714	-1.53058	0.027027	0.421701	1	3227	tags=44%, list=18%, signal=54%
GO_PYRUVATE_METABOLIC_PROCESS	24	-0.52673	-1.50792	0.0273038	0.46976	1	3292	tags=38%, list=18%, signal=46%
GO_RENAL_WATER_HOMEOSTASIS	34	-0.484557	-1.47153	0.0274725	0.549583	1	6194	tags=59%, list=34%, signal=89%
GO_POSITIVE_REGULATION_OF_CELL_CYCLE_PHASE_TRANSITION	90	-0.403317	-1.36784	0.0276356	0.632704	1	5089	tags=41%, list=28%, signal=57%
GO_NEUROTRANSMITTER_TRANSPORT	260	-0.342818	-1.24284	0.028	0.834682	1	5308	tags=40%, list=29%, signal=55%
GO_CALCIUM_ION_TRANSMEMBRANE_TRANSPORT	302	-0.340773	-1.23692	0.028	0.847946	1	6670	tags=47%, list=37%, signal=73%
GO_TRNA_5_END_PROCESSING	16	-0.579348	-1.52361	0.028136	0.444922	1	5038	tags=63%, list=28%, signal=87%
GO_POSITIVE_REGULATION_OF_KIDNEY_DEVELOPMENT	40	-0.471309	-1.45209	0.0290635	0.538165	1	4336	tags=48%, list=24%, signal=62%
GO_NEGATIVE_REGULATION_OF_SUPRAMOLECULAR_FIBER_ORGANIZATION	126	-0.374113	-1.3102	0.0292044	0.705651	1	6349	tags=47%, list=35%, signal=72%
GO_REGULATION_OF_RELEASE_OF_SEQUESTERED_CALCIUM_ION_INTO_CYTOSOL	75	-0.416653	-1.39857	0.0298354	0.601886	1	6496	tags=56%, list=36%, signal=87%
GO_COLLAGEN_CATABOLIC_PROCESS	47	-0.460547	-1.4644	0.0299465	0.55198	1	6036	tags=55%, list=33%, signal=83%
GO_SISTER_CHROMATID_SEGREGATION	179	-0.357169	-1.28171	0.03003	0.769371	1	5286	tags=37%, list=29%, signal=52%
GO_NON_CANONICAL_WNT_SIGNALING_PATHWAY	147	-0.369036	-1.2946	0.0301205	0.736419	1	3696	tags=27%, list=20%, signal=34%
GO_POSITIVE_REGULATION_OF_STEM_CELL_DIFFERENTIATION	20	-0.537705	-1.49526	0.0301624	0.514703	1	3690	tags=40%, list=20%, signal=50%
GO_REGULATION_OF_MORPHOGENESIS_OF_A_BRANCHING_STRUCTURE	54	-0.430747	-1.39782	0.0306554	0.597766	1	3452	tags=37%, list=19%, signal=46%
GO_NUCLEOSIDE_BISPHOSPHATE_BIOSYNTHETIC_PROCESS	67	-0.422061	-1.39591	0.0309917	0.597102	1	2199	tags=25%, list=12%, signal=29%
GO_MEMBRANE_LIPID_BIOSYNTHETIC_PROCESS	141	-0.364115	-1.27933	0.0310933	0.777853	1	4116	tags=33%, list=23%, signal=42%
GO_CARDIAC_MUSCLE_FIBER_DEVELOPMENT	18	-0.548457	-1.48942	0.0314319	0.520755	1	1167	tags=28%, list=6%, signal=30%
GO_CELLULAR_RESPONSE_TO_ALCOHOL	83	-0.401421	-1.36109	0.031665	0.6393	1	5574	tags=41%, list=31%, signal=59%
GO_NUCLEOSIDE_PHOSPHATE_CATABOLIC_PROCESS	65	-0.419837	-1.38319	0.0320248	0.615644	1	4489	tags=42%, list=25%, signal=55%
GO_STRIATED_MUSCLE_CELL_DIFFERENTIATION	253	-0.345599	-1.25142	0.032032	0.822511	1	5689	tags=42%, list=32%, signal=61%
GO_REGULATION_OF_MESONEPHROS_DEVELOPMENT	25	-0.521634	-1.48629	0.032294	0.52357	1	4336	tags=56%, list=24%, signal=74%
GO_CELLULAR_SODIUM_ION_HOMEOSTASIS	17	-0.570958	-1.49558	0.0325694	0.518249	1	3755	tags=59%, list=21%, signal=74%
GO_REGULATION_OF_KERATINOCYTE_DIFFERENTIATION	39	-0.456878	-1.41052	0.0327511	0.588828	1	4581	tags=36%, list=25%, signal=48%
GO_ARP2_3_COMPLEX_MEDIATED_ACTIN_NUCLEATION	33	-0.476003	-1.44662	0.0328228	0.537704	1	2874	tags=27%, list=16%, signal=32%
GO_SKIN_DEVELOPMENT	305	-0.330265	-1.20797	0.033	0.895626	1	6253	tags=42%, list=35%, signal=63%
GO_SULFUR_COMPOUND_BIOSYNTHETIC_PROCESS	172	-0.360412	-1.28538	0.033033	0.758684	1	3345	tags=28%, list=19%, signal=34%
GO_MUSCLE_FIBER_DEVELOPMENT	65	-0.418979	-1.37118	0.033092	0.626287	1	6460	tags=58%, list=36%, signal=91%
GO_MITOTIC_SPINDLE_ORGANIZATION	102	-0.388004	-1.33352	0.0332661	0.678148	1	6221	tags=46%, list=34%, signal=70%
GO_POSITIVE_REGULATION_OF_OSSIFICATION	80	-0.405658	-1.37504	0.0335366	0.621929	1	4388	tags=36%, list=24%, signal=48%
GO_PROTEIN_INSERTION_INTO_MITOCHONDRIAL_MEMBRANE	46	-0.444138	-1.41163	0.0340788	0.591748	1	5650	tags=46%, list=31%, signal=66%
GO_REGULATION_OF_CALCIUM_ION_TRANSMEMBRANE_TRANSPORT	139	-0.372358	-1.30937	0.0342052	0.704591	1	6544	tags=52%, list=36%, signal=81%
GO_REGULATION_OF_CELL_CYCLE_ARREST	102	-0.386944	-1.32491	0.0343434	0.695697	1	5510	tags=40%, list=31%, signal=58%
GO_MITOTIC_CYTOKINESIS	69	-0.419294	-1.3919	0.035124	0.597305	1	3055	tags=28%, list=17%, signal=33%
GO_RNA_5_END_PROCESSING	21	-0.53854	-1.4705	0.0353478	0.550392	1	5153	tags=52%, list=29%, signal=73%
GO_NEGATIVE_REGULATION_OF_ACTIN_FILAMENT_DEPOLYMERIZATION	39	-0.467239	-1.44434	0.0357918	0.546266	1	5448	tags=46%, list=30%, signal=66%
GO_REGULATION_OF_CYTOKINESIS	79	-0.404512	-1.36026	0.0358607	0.639401	1	4907	tags=38%, list=27%, signal=52%
GO_ENDOPLASMIC_RETICULUM_TUBULAR_NETWORK_ORGANIZATION	16	-0.550666	-1.46333	0.0360144	0.548953	1	3264	tags=31%, list=18%, signal=38%
GO_MITOCHONDRIAL_CALCIUM_ION_TRANSMEMBRANE_TRANSPORT	25	-0.519703	-1.48865	0.036036	0.515375	1	5650	tags=52%, list=31%, signal=76%
GO_GLYCOSPHINGOLIPID_BIOSYNTHETIC_PROCESS	25	-0.507641	-1.45037	0.0361582	0.539876	1	3796	tags=40%, list=21%, signal=51%
GO_POSITIVE_REGULATION_OF_ERYTHROCYTE_DIFFERENTIATION	29	-0.489702	-1.45253	0.0361582	0.543467	1	6102	tags=48%, list=34%, signal=73%
GO_RESPONSE_TO_MORPHINE	29	-0.49447	-1.45868	0.0365449	0.562074	1	4506	tags=52%, list=25%, signal=69%
GO_ATP_DEPENDENT_CHROMATIN_REMODELING	78	-0.403039	-1.372	0.0368098	0.633619	1	2912	tags=28%, list=16%, signal=33%
GO_INTERLEUKIN_6_MEDIATED_SIGNALING_PATHWAY	19	-0.545823	-1.47289	0.0368664	0.561138	1	5593	tags=47%, list=31%, signal=69%
GO_WATER_HOMEOSTASIS	67	-0.409968	-1.37433	0.036999	0.623393	1	6194	tags=51%, list=34%, signal=77%
GO_ORGANIC_HYDROXY_COMPOUND_METABOLIC_PROCESS	469	-0.320166	-1.18449	0.037	0.937705	1	5783	tags=39%, list=32%, signal=56%
GO_SULFUR_COMPOUND_TRANSPORT	43	-0.45228	-1.41404	0.0371945	0.596612	1	5057	tags=42%, list=28%, signal=58%
GO_CD4_POSITIVE_ALPHA_BETA_T_CELL_LINEAGE_COMMITMENT	17	-0.564451	-1.48252	0.0373045	0.538864	1	4545	tags=53%, list=25%, signal=71%
GO_PEPTIDYL_LYSINE_DIMETHYLATION	16	-0.554775	-1.45603	0.0373396	0.560329	1	3420	tags=44%, list=19%, signal=54%
GO_MYOTUBE_DIFFERENTIATION	95	-0.386792	-1.31791	0.0376399	0.703197	1	5568	tags=51%, list=31%, signal=73%
GO_PLATELET_AGGREGATION	58	-0.423551	-1.38103	0.0378549	0.612273	1	3275	tags=29%, list=18%, signal=36%
GO_RIBONUCLEOTIDE_CATABOLIC_PROCESS	28	-0.485481	-1.42096	0.0382883	0.590801	1	4974	tags=46%, list=28%, signal=64%
GO_PROTEIN_LOCALIZATION_TO_CHROMATIN	28	-0.493263	-1.45237	0.0389755	0.540556	1	6821	tags=61%, list=38%, signal=97%
GO_REGULATION_OF_CATION_TRANSMEMBRANE_TRANSPORT	311	-0.328287	-1.19698	0.039	0.919026	1	6496	tags=48%, list=36%, signal=74%
GO_REGULATION_OF_ION_TRANSMEMBRANE_TRANSPORT	446	-0.321139	-1.18359	0.039	0.93769	1	5634	tags=41%, list=31%, signal=58%
GO_THYMUS_DEVELOPMENT	46	-0.435704	-1.38879	0.0392365	0.601107	1	4087	tags=43%, list=23%, signal=56%
GO_CHONDROCYTE_DIFFERENTIATION	117	-0.375398	-1.2957	0.0393542	0.73564	1	5229	tags=39%, list=29%, signal=55%
GO_CHROMOSOME_SEPARATION	88	-0.391234	-1.32785	0.0395939	0.689378	1	5163	tags=45%, list=29%, signal=63%
GO_REGULATION_OF_DEFENSE_RESPONSE_TO_BACTERIUM	17	-0.55716	-1.46444	0.0396158	0.556122	1	3760	tags=53%, list=21%, signal=67%
GO_PEPTIDYL_L_CYSTEINE_S_PALMITOYLATION	22	-0.516146	-1.45763	0.04	0.564003	1	3922	tags=45%, list=22%, signal=58%
GO_POSITIVE_REGULATION_OF_ACTIVATED_T_CELL_PROLIFERATION	24	-0.51917	-1.45725	0.0405862	0.557627	1	4125	tags=42%, list=23%, signal=54%
GO_COENZYME_METABOLIC_PROCESS	251	-0.337304	-1.21662	0.041	0.885727	1	4852	tags=36%, list=27%, signal=49%
GO_DEOXYRIBOSE_PHOSPHATE_CATABOLIC_PROCESS	20	-0.536958	-1.44929	0.0410023	0.54228	1	3615	tags=45%, list=20%, signal=56%
GO_MITOCHONDRIAL_RNA_PROCESSING	15	-0.57155	-1.4727	0.0410317	0.552543	1	5457	tags=73%, list=30%, signal=105%
GO_TRNA_TRANSPORT	36	-0.456837	-1.41141	0.0415335	0.589977	1	2431	tags=19%, list=13%, signal=22%
GO_INNER_EAR_MORPHOGENESIS	90	-0.392297	-1.33373	0.0415821	0.681054	1	5442	tags=46%, list=30%, signal=65%
GO_NCRNA_EXPORT_FROM_NUCLEUS	39	-0.456658	-1.40109	0.0417112	0.593667	1	2431	tags=21%, list=13%, signal=24%
GO_CARDIAC_CONDUCTION	141	-0.359192	-1.25832	0.0431294	0.818153	1	4653	tags=38%, list=26%, signal=50%
GO_RETROGRADE_AXONAL_TRANSPORT	16	-0.556778	-1.48187	0.0431739	0.532571	1	1101	tags=31%, list=6%, signal=33%
GO_PHOSPHATIDYLGLYCEROL_ACYL_CHAIN_REMODELING	17	-0.544813	-1.46954	0.0435294	0.550875	1	5594	tags=59%, list=31%, signal=85%
GO_REGULATION_OF_TRANSPORTER_ACTIVITY	255	-0.342089	-1.22893	0.044	0.862895	1	5876	tags=44%, list=33%, signal=64%
GO_G1_DNA_DAMAGE_CHECKPOINT	62	-0.421856	-1.38368	0.0440714	0.617973	1	4708	tags=39%, list=26%, signal=52%
GO_MITOTIC_SISTER_CHROMATID_SEGREGATION	148	-0.362433	-1.27383	0.0442211	0.797356	1	5286	tags=39%, list=29%, signal=55%
GO_REGULATION_OF_MICROTUBULE_BASED_MOVEMENT	25	-0.500869	-1.42399	0.0444939	0.584402	1	5590	tags=52%, list=31%, signal=75%
GO_POSITIVE_REGULATION_OF_MESONEPHROS_DEVELOPMENT	21	-0.525421	-1.43904	0.0450346	0.553849	1	4336	tags=57%, list=24%, signal=75%
GO_POSITIVE_REGULATION_OF_EPIDERMIS_DEVELOPMENT	36	-0.463234	-1.40765	0.0450549	0.595307	1	6952	tags=53%, list=39%, signal=86%
GO_ACTIN_FILAMENT_POLYMERIZATION	173	-0.357051	-1.26511	0.0450902	0.813969	1	5288	tags=36%, list=29%, signal=50%
GO_NEGATIVE_REGULATION_OF_LIPASE_ACTIVITY	17	-0.558748	-1.47454	0.0453488	0.556591	1	4594	tags=65%, list=25%, signal=87%
GO_BRANCHING_INVOLVED_IN_SALIVARY_GLAND_MORPHOGENESIS	23	-0.525	-1.47209	0.0460674	0.551107	1	1921	tags=30%, list=11%, signal=34%
GO_NEGATIVE_REGULATION_OF_ANTIGEN_RECEPTOR_MEDIATED_SIGNALING_PATHWAY	27	-0.494689	-1.45076	0.0461712	0.541388	1	6495	tags=63%, list=36%, signal=98%
GO_CELL_DIFFERENTIATION_IN_HINDBRAIN	18	-0.534276	-1.45553	0.0470588	0.550821	1	4160	tags=44%, list=23%, signal=58%
GO_ENDODERM_DEVELOPMENT	72	-0.403521	-1.32561	0.0474227	0.695757	1	6202	tags=43%, list=34%, signal=65%
GO_MEMBRANE_DEPOLARIZATION_DURING_CARDIAC_MUSCLE_CELL_ACTION_POTENTIAL	22	-0.520231	-1.43846	0.0476191	0.553673	1	3755	tags=55%, list=21%, signal=69%
GO_POSITIVE_REGULATION_OF_ACTIN_FILAMENT_POLYMERIZATION	98	-0.384605	-1.30396	0.0477642	0.716032	1	4504	tags=32%, list=25%, signal=42%
GO_NEGATIVE_REGULATION_OF_CELL_CYCLE_G2_M_PHASE_TRANSITION	99	-0.385403	-1.31607	0.0478128	0.707304	1	5044	tags=36%, list=28%, signal=50%
GO_MUSCLE_CONTRACTION	341	-0.327825	-1.19733	0.048	0.918205	1	4726	tags=34%, list=26%, signal=45%
GO_BETA_CATENIN_TCF_COMPLEX_ASSEMBLY	30	-0.470922	-1.40884	0.0480349	0.594574	1	4445	tags=40%, list=25%, signal=53%
GO_PURINE_NUCLEOSIDE_MONOPHOSPHATE_BIOSYNTHETIC_PROCESS	20	-0.531653	-1.459	0.0481651	0.568955	1	3837	tags=45%, list=21%, signal=57%
GO_INTEGRIN_MEDIATED_SIGNALING_PATHWAY	98	-0.381335	-1.29824	0.0484848	0.731873	1	6705	tags=52%, list=37%, signal=82%
GO_PROTEIN_EXIT_FROM_ENDOPLASMIC_RETICULUM	42	-0.442617	-1.3796	0.0485961	0.612528	1	8564	tags=69%, list=47%, signal=131%
GO_REGULATION_OF_CARDIAC_MUSCLE_CONTRACTION_BY_CALCIUM_ION_SIGNALING	25	-0.484068	-1.38909	0.0487528	0.604597	1	4602	tags=44%, list=25%, signal=59%
GO_REGULATION_OF_BONE_REMODELING	41	-0.439166	-1.37644	0.0488599	0.619204	1	5582	tags=51%, list=31%, signal=74%
GO_CELL_DIFFERENTIATION_INVOLVED_IN_EMBRYONIC_PLACENTA_DEVELOPMENT	25	-0.496112	-1.40181	0.0492554	0.595112	1	4107	tags=40%, list=23%, signal=52%
GO_PROTEIN_O_LINKED_GLYCOSYLATION	102	-0.376269	-1.30774	0.0495951	0.707795	1	2538	tags=24%, list=14%, signal=27%
GO_NEUROTRANSMITTER_REUPTAKE	22	-0.508754	-1.42818	0.049711	0.578834	1	3663	tags=45%, list=20%, signal=57%

## Sheet: FDR0.25+P0.05
NAME	SIZE	ES	NES	NOM p-val	FDR q-val	FWER p-val	RANK AT MAX	LEADING EDGE
GO_ENERGY_COUPLED_PROTON_TRANSMEMBRANE_TRANSPORT_AGAINST_ELECTROCHEMICAL_GRADIENT	34	-0.678172	-2.04485	0	0.000754026	0.004	4747	tags=74%, list=26%, signal=100%
GO_OXIDATIVE_PHOSPHORYLATION	135	-0.614917	-2.14555	0	0.000941896	0.002	3824	tags=56%, list=21%, signal=71%
GO_ATP_SYNTHESIS_COUPLED_ELECTRON_TRANSPORT	93	-0.617584	-2.10262	0	0.000942407	0.003	3824	tags=58%, list=21%, signal=73%
GO_RESPIRATORY_ELECTRON_TRANSPORT_CHAIN	112	-0.588682	-2.04874	0	0.000942533	0.004	3824	tags=52%, list=21%, signal=65%
GO_NADH_DEHYDROGENASE_COMPLEX_ASSEMBLY	64	-0.609342	-2.01631	0	0.00147955	0.011	5423	tags=66%, list=30%, signal=93%
GO_ATP_HYDROLYSIS_COUPLED_TRANSMEMBRANE_TRANSPORT	33	-0.677233	-2.01644	0	0.00172614	0.011	4747	tags=79%, list=26%, signal=107%
GO_MITOCHONDRIAL_ELECTRON_TRANSPORT_NADH_TO_UBIQUINONE	52	-0.615743	-1.96849	0	0.00459349	0.037	3824	tags=58%, list=21%, signal=73%
GO_TRANSFERRIN_TRANSPORT	36	-0.637413	-1.93061	0	0.00879047	0.078	4747	tags=67%, list=26%, signal=90%
GO_PHAGOSOME_ACIDIFICATION	28	-0.650914	-1.90242	0	0.0138658	0.15	4747	tags=79%, list=26%, signal=106%
GO_PHAGOSOME_MATURATION	44	-0.607146	-1.90277	0	0.015159	0.149	4400	tags=70%, list=24%, signal=93%
GO_ATP_HYDROLYSIS_COUPLED_CATION_TRANSMEMBRANE_TRANSPORT	58	-0.582548	-1.88951	0	0.0157731	0.18	4933	tags=62%, list=27%, signal=85%
GO_AEROBIC_ELECTRON_TRANSPORT_CHAIN	20	-0.679485	-1.87191	0	0.0195509	0.24	3486	tags=65%, list=19%, signal=80%
GO_INNER_MITOCHONDRIAL_MEMBRANE_ORGANIZATION	46	-0.591838	-1.86306	0	0.0212453	0.269	3227	tags=48%, list=18%, signal=58%
GO_PROTON_TRANSMEMBRANE_TRANSPORT	153	-0.528332	-1.84946	0	0.0253507	0.329	4996	tags=58%, list=28%, signal=79%
GO_THYROID_HORMONE_GENERATION	16	-0.696351	-1.82782	0	0.0310061	0.425	4287	tags=56%, list=24%, signal=74%
GO_CRISTAE_FORMATION	33	-0.60526	-1.82809	0	0.0328263	0.424	4574	tags=55%, list=25%, signal=73%
GO_THYROID_HORMONE_METABOLIC_PROCESS	20	-0.658869	-1.81019	0.00231481	0.0404228	0.538	4287	tags=50%, list=24%, signal=65%
GO_TRANSLATIONAL_TERMINATION	104	-0.511767	-1.78403	0	0.0601857	0.694	5233	tags=53%, list=29%, signal=74%
GO_AEROBIC_RESPIRATION	86	-0.525811	-1.77998	0	0.0615029	0.727	3846	tags=50%, list=21%, signal=63%
GO_CELLULAR_RESPIRATION	186	-0.493509	-1.76845	0	0.0715698	0.799	3917	tags=45%, list=22%, signal=56%
GO_UTERUS_DEVELOPMENT	22	-0.630758	-1.75915	0.00114416	0.0784467	0.844	3757	tags=50%, list=21%, signal=63%
GO_SODIUM_ION_IMPORT_ACROSS_PLASMA_MEMBRANE	15	-0.666262	-1.75167	0.00234192	0.0844845	0.873	5421	tags=80%, list=30%, signal=114%
GO_MITOCHONDRIAL_TRANSMEMBRANE_TRANSPORT	92	-0.510378	-1.74587	0	0.0890801	0.899	3776	tags=41%, list=21%, signal=52%
GO_MITOCHONDRIAL_RESPIRATORY_CHAIN_COMPLEX_ASSEMBLY	96	-0.509725	-1.73137	0	0.107053	0.95	5423	tags=57%, list=30%, signal=81%
GO_CEREBELLAR_PURKINJE_CELL_LAYER_DEVELOPMENT	25	-0.594963	-1.72804	0.00224467	0.10782	0.956	2579	tags=40%, list=14%, signal=47%
GO_MITOCHONDRIAL_TRANSLATIONAL_TERMINATION	89	-0.506031	-1.71289	0	0.130585	0.982	5233	tags=54%, list=29%, signal=76%
GO_TRICARBOXYLIC_ACID_CYCLE	33	-0.562609	-1.70527	0.00108108	0.140672	0.986	3651	tags=55%, list=20%, signal=68%
GO_REGULATION_OF_OXIDATIVE_PHOSPHORYLATION	24	-0.596059	-1.68754	0.0034642	0.1699	0.995	3222	tags=42%, list=18%, signal=51%
GO_POSITIVE_REGULATION_OF_CELL_CYCLE_G2_M_PHASE_TRANSITION	30	-0.572071	-1.68901	0.00221976	0.172255	0.995	5089	tags=63%, list=28%, signal=88%
GO_FATTY_ACYL_COA_BIOSYNTHETIC_PROCESS	31	-0.558473	-1.67589	0	0.177867	0.999	2199	tags=39%, list=12%, signal=44%
GO_CELLULAR_PROTEIN_COMPLEX_DISASSEMBLY	213	-0.465506	-1.67791	0	0.178068	0.999	5448	tags=49%, list=30%, signal=69%
GO_EMBRYONIC_CRANIAL_SKELETON_MORPHOGENESIS	45	-0.538512	-1.6797	0	0.178928	0.999	3354	tags=42%, list=19%, signal=52%
GO_LONG_CHAIN_FATTY_ACYL_COA_BIOSYNTHETIC_PROCESS	19	-0.624007	-1.68165	0.00696056	0.179329	0.997	2199	tags=42%, list=12%, signal=48%
GO_ENERGY_COUPLED_PROTON_TRANSPORT_DOWN_ELECTROCHEMICAL_GRADIENT	24	-0.588742	-1.67232	0.00227273	0.181417	0.999	5533	tags=67%, list=31%, signal=96%
GO_POSITIVE_REGULATION_OF_EPIDERMAL_CELL_DIFFERENTIATION	22	-0.595487	-1.66817	0.00350058	0.186207	1	3209	tags=41%, list=18%, signal=50%
GO_AXIS_ELONGATION	30	-0.560835	-1.66249	0.00447427	0.196152	1	1921	tags=33%, list=11%, signal=37%
GO_HEME_BIOSYNTHETIC_PROCESS	21	-0.603207	-1.65744	0.00820633	0.204908	1	4267	tags=57%, list=24%, signal=75%
GO_URETER_DEVELOPMENT	16	-0.634426	-1.65183	0.002442	0.215429	1	3354	tags=56%, list=19%, signal=69%
GO_NEGATIVE_REGULATION_OF_MICROTUBULE_DEPOLYMERIZATION	23	-0.582204	-1.63839	0.00672646	0.242788	1	2888	tags=39%, list=16%, signal=47%
GO_CEREBELLAR_CORTEX_MORPHOGENESIS	30	-0.556991	-1.63972	0.00555556	0.245469	1	4718	tags=50%, list=26%, signal=68%
