# Supplementary material for: Development and validation of a PBRM1‐associated immune prognostic model for clear cell renal cell carcinoma
Source: Cancer Med. 2021 Sep 18;10(19):6590–609. doi: 10.1002/cam4.4115 (PMC8495284; doi:10.1002/cam4.4115)
Supplement: Supplementary file 3 — TABLE S3 [file CAM4-10-6590-s005.xlsx]

## Sheet: p0.05
Table S3: GSEA analysis results for ccRCC patients with PBRM1 mutation.
NAME	SIZE	ES	NES	NOM p-val	FDR q-val	FWER p-val	RANK AT MAX	LEADING EDGE
GO_POSITIVE_REGULATION_OF_VASCULAR_ASSOCIATED_SMOOTH_MUSCLE_CELL_MIGRATION	16	0.634279	2.2691	0	0.0481487	0.026	1785	tags=44%, list=10%, signal=49%
GO_VASCULAR_ASSOCIATED_SMOOTH_MUSCLE_CELL_MIGRATION	22	0.527008	2.04768	0	0.19203	0.188	1869	tags=41%, list=10%, signal=46%
GO_VASCULAR_ENDOTHELIAL_CELL_PROLIFERATION	16	0.549869	1.92891	0	0.31856	0.401	2854	tags=56%, list=16%, signal=67%
GO_PLASMA_MEMBRANE_PHOSPHOLIPID_SCRAMBLING	15	0.553715	1.92353	0	0.25381	0.422	2182	tags=53%, list=12%, signal=61%
GO_CIRCADIAN_REGULATION_OF_GENE_EXPRESSION	53	0.399218	1.92235	0	0.204442	0.424	3010	tags=45%, list=17%, signal=54%
GO_NEGATIVE_REGULATION_OF_COLD_INDUCED_THERMOGENESIS	47	0.379327	1.8669	0	0.253381	0.568	1586	tags=26%, list=9%, signal=28%
GO_POSITIVE_REGULATION_OF_TRANSCRIPTION_FROM_RNA_POLYMERASE_II_PROMOTER_INVOLVED_IN_CELLULAR_RESPONSE_TO_CHEMICAL_STIMULUS	20	0.486972	1.81964	0	0.260623	0.689	1252	tags=25%, list=7%, signal=27%
GO_BLOOD_VESSEL_ENDOTHELIAL_CELL_MIGRATION	109	0.323326	1.77872	0	0.307982	0.796	1869	tags=31%, list=10%, signal=35%
GO_REGULATION_OF_SYSTEMIC_ARTERIAL_BLOOD_PRESSURE_BY_RENIN_ANGIOTENSIN	24	0.44386	1.76885	0	0.298091	0.812	1865	tags=38%, list=10%, signal=42%
GO_NEGATIVE_REGULATION_OF_ENDOTHELIAL_CELL_PROLIFERATION	35	0.389063	1.70356	0	0.378065	0.924	852	tags=29%, list=5%, signal=30%
GO_REGULATION_OF_SYSTEMIC_ARTERIAL_BLOOD_PRESSURE_BY_HORMONE	37	0.358547	1.65075	0	0.458053	0.981	1865	tags=30%, list=10%, signal=33%
GO_CALCIUM_DEPENDENT_CELL_CELL_ADHESION_VIA_PLASMA_MEMBRANE_CELL_ADHESION_MOLECULES	48	0.358642	1.64481	0	0.416244	0.984	2066	tags=38%, list=11%, signal=42%
GO_CELL_MIGRATION_INVOLVED_IN_SPROUTING_ANGIOGENESIS	54	0.334608	1.63818	0	0.408216	0.986	1843	tags=33%, list=10%, signal=37%
GO_RESPONSE_TO_DSRNA	40	0.356425	1.61857	0	0.432997	0.99	2068	tags=30%, list=11%, signal=34%
GO_REGULATION_OF_MACROPHAGE_DERIVED_FOAM_CELL_DIFFERENTIATION	29	0.374135	1.59299	0	0.461882	0.995	3105	tags=41%, list=17%, signal=50%
GO_POSITIVE_REGULATION_OF_BLOOD_VESSEL_ENDOTHELIAL_CELL_MIGRATION	53	0.31617	1.58653	0	0.435742	0.996	1521	tags=32%, list=8%, signal=35%
GO_REGULATION_OF_CELL_MIGRATION_INVOLVED_IN_SPROUTING_ANGIOGENESIS	38	0.348055	1.54022	0	0.466441	0.999	1628	tags=32%, list=9%, signal=35%
GO_RESPONSE_TO_ISCHEMIA	44	0.30351	1.48643	0	0.457493	1	740	tags=18%, list=4%, signal=19%
GO_ENDOTHELIAL_CELL_PROLIFERATION	134	0.264651	1.39651	0	0.551346	1	1603	tags=22%, list=9%, signal=24%
GO_NEUROTRANSMITTER_METABOLIC_PROCESS	123	0.23023	1.35872	0	0.565822	1	1380	tags=17%, list=8%, signal=18%
GO_TEMPERATURE_HOMEOSTASIS	168	0.210022	1.34064	0	0.563893	1	1586	tags=20%, list=9%, signal=22%
GO_HISTONE_DEACETYLATION	69	0.245497	1.33825	0	0.548157	1	2888	tags=30%, list=16%, signal=36%
GO_POSITIVE_REGULATION_OF_ENDOTHELIAL_CELL_PROLIFERATION	89	0.249556	1.33739	0	0.543642	1	1603	tags=21%, list=9%, signal=23%
GO_ADAPTIVE_THERMOGENESIS	149	0.214251	1.32724	0	0.533621	1	1586	tags=21%, list=9%, signal=23%
GO_ENDOTHELIAL_CELL_MIGRATION	191	0.212594	1.3257	0	0.524362	1	1682	tags=23%, list=9%, signal=25%
GO_POSITIVE_REGULATION_OF_VASCULATURE_DEVELOPMENT	175	0.214244	1.26609	0	0.575567	1	1628	tags=19%, list=9%, signal=21%
GO_SPROUTING_ANGIOGENESIS	112	0.220025	1.19271	0	0.611398	1	1628	tags=21%, list=9%, signal=22%
GO_HOMOPHILIC_CELL_ADHESION_VIA_PLASMA_MEMBRANE_ADHESION_MOLECULES	167	0.177556	1.06986	0	0.757465	1	2070	tags=23%, list=11%, signal=26%
GO_NEGATIVE_REGULATION_OF_SMOOTH_MUSCLE_CONTRACTION	15	0.553043	1.8553	0.0114943	0.23405	0.598	4012	tags=60%, list=22%, signal=77%
GO_POSITIVE_REGULATION_OF_HISTONE_DEACETYLATION	16	0.486499	1.67008	0.0131579	0.437011	0.965	2133	tags=38%, list=12%, signal=42%
GO_HEART_TRABECULA_MORPHOGENESIS	33	0.354794	1.57175	0.0138889	0.455792	0.998	2041	tags=36%, list=11%, signal=41%
GO_RESPONSE_TO_CATECHOLAMINE	37	0.3386	1.51652	0.0138889	0.468271	1	2550	tags=35%, list=14%, signal=41%
GO_TOXIN_METABOLIC_PROCESS	22	0.403409	1.59107	0.0147059	0.444733	0.996	1099	tags=27%, list=6%, signal=29%
GO_NEGATIVE_REGULATION_OF_RESPONSE_TO_OXIDATIVE_STRESS	43	0.289212	1.3389	0.015625	0.553822	1	1251	tags=19%, list=7%, signal=20%
GO_OVULATION	20	0.427171	1.64961	0.015748	0.430891	0.982	1334	tags=30%, list=7%, signal=32%
GO_CELLULAR_RESPONSE_TO_DSRNA	21	0.411051	1.60052	0.015873	0.463267	0.994	2068	tags=33%, list=11%, signal=38%
GO_NAD_BIOSYNTHETIC_PROCESS	30	0.339419	1.44339	0.0172414	0.507845	1	2002	tags=40%, list=11%, signal=45%
GO_REGULATION_OF_SYSTEMIC_ARTERIAL_BLOOD_PRESSURE_MEDIATED_BY_A_CHEMICAL_SIGNAL	46	0.345035	1.56302	0.0227273	0.461657	0.998	1146	tags=22%, list=6%, signal=23%
GO_POSITIVE_REGULATION_OF_NITRIC_OXIDE_BIOSYNTHETIC_PROCESS	39	0.329871	1.48601	0.0232558	0.446655	1	1380	tags=26%, list=8%, signal=28%
GO_PROTEIN_HETEROTETRAMERIZATION	52	0.288576	1.36716	0.0232558	0.566859	1	3003	tags=33%, list=17%, signal=39%
GO_NEGATIVE_REGULATION_OF_BLOOD_VESSEL_ENDOTHELIAL_CELL_MIGRATION	30	0.326159	1.37965	0.0291262	0.553631	1	3696	tags=43%, list=20%, signal=54%
GO_POSITIVE_REGULATION_OF_ENDOTHELIAL_CELL_APOPTOTIC_PROCESS	19	0.466971	1.73517	0.030303	0.336691	0.867	2141	tags=42%, list=12%, signal=48%
GO_VASCULOGENESIS	72	0.257188	1.28081	0.0322581	0.55275	1	2043	tags=25%, list=11%, signal=28%
GO_NEGATIVE_REGULATION_OF_STEM_CELL_DIFFERENTIATION	19	0.392994	1.50011	0.0373134	0.485841	1	1523	tags=26%, list=8%, signal=29%
GO_ASPARTATE_FAMILY_AMINO_ACID_BIOSYNTHETIC_PROCESS	21	0.393893	1.49694	0.037594	0.466289	1	2079	tags=38%, list=12%, signal=43%
GO_REGULATION_OF_EXCRETION	23	0.376588	1.49084	0.037594	0.458116	1	1238	tags=30%, list=7%, signal=33%
GO_NEURON_MATURATION	47	0.309513	1.54141	0.0377359	0.481222	0.999	1664	tags=30%, list=9%, signal=33%
GO_REGULATION_OF_ENDOTHELIAL_CELL_DIFFERENTIATION	30	0.341437	1.44133	0.0384615	0.490892	1	2643	tags=40%, list=15%, signal=47%
GO_POSITIVE_REGULATION_OF_PROTEIN_DEACETYLATION	20	0.388448	1.45757	0.0390625	0.490714	1	1251	tags=25%, list=7%, signal=27%
GO_NEGATIVE_REGULATION_OF_OXIDATIVE_STRESS_INDUCED_NEURON_DEATH	19	0.380394	1.44202	0.0396825	0.500122	1	974	tags=21%, list=5%, signal=22%
GO_LUNG_ALVEOLUS_DEVELOPMENT	40	0.305844	1.32871	0.04	0.535666	1	1785	tags=23%, list=10%, signal=25%
GO_NEURON_PROJECTION_ARBORIZATION	18	0.431431	1.53185	0.0405405	0.457661	1	1251	tags=22%, list=7%, signal=24%
GO_PROTEIN_CONTAINING_COMPLEX_REMODELING	29	0.33081	1.38505	0.0416667	0.546719	1	1236	tags=24%, list=7%, signal=26%
GO_REGULATION_OF_POSITIVE_CHEMOTAXIS	26	0.364544	1.4928	0.0420168	0.465255	1	1254	tags=31%, list=7%, signal=33%
GO_POSITIVE_REGULATION_OF_B_CELL_PROLIFERATION	39	0.321567	1.48527	0.0434783	0.437022	1	2712	tags=33%, list=15%, signal=39%
GO_REGULATION_OF_SYSTEMIC_ARTERIAL_BLOOD_PRESSURE_BY_CIRCULATORY_RENIN_ANGIOTENSIN	18	0.424399	1.5373	0.0444444	0.458962	0.999	1865	tags=33%, list=10%, signal=37%
GO_ENDOTHELIAL_CELL_APOPTOTIC_PROCESS	55	0.29866	1.52556	0.0476191	0.458056	1	2141	tags=25%, list=12%, signal=29%
GO_REGULATION_OF_SYSTEMIC_ARTERIAL_BLOOD_PRESSURE	88	0.238302	1.30741	0.0476191	0.53612	1	1865	tags=22%, list=10%, signal=24%
GO_MONONUCLEAR_CELL_MIGRATION	82	0.218562	1.16369	0.0476191	0.646782	1	1521	tags=18%, list=8%, signal=20%
GO_POSITIVE_REGULATION_OF_MACROPHAGE_DERIVED_FOAM_CELL_DIFFERENTIATION	16	0.45072	1.55298	0.0479452	0.468911	0.999	1609	tags=38%, list=9%, signal=41%
GO_NEGATIVE_REGULATION_OF_MUSCLE_CONTRACTION	24	0.387705	1.50623	0.0480769	0.482105	1	907	tags=17%, list=5%, signal=18%
GO_NEUROTRANSMITTER_CATABOLIC_PROCESS	18	0.412761	1.46036	0.0486111	0.494009	1	685	tags=17%, list=4%, signal=17%
GO_RENAL_SODIUM_EXCRETION	22	0.38116	1.49875	0.0489511	0.475222	1	1238	tags=32%, list=7%, signal=34%
GO_RENAL_SYSTEM_VASCULATURE_DEVELOPMENT	25	0.367379	1.45117	0.0496454	0.496499	1	1587	tags=36%, list=9%, signal=39%

## Sheet: p0.05+FDR0.25
NAME	SIZE	ES	NES	NOM p-val	FDR q-val	FWER p-val	RANK AT MAX	LEADING EDGE
GO_POSITIVE_REGULATION_OF_VASCULAR_ASSOCIATED_SMOOTH_MUSCLE_CELL_MIGRATION	16	0.634279	2.2691	0	0.0481487	0.026	1785	tags=44%, list=10%, signal=49%
GO_VASCULAR_ASSOCIATED_SMOOTH_MUSCLE_CELL_MIGRATION	22	0.527008	2.04768	0	0.19203	0.188	1869	tags=41%, list=10%, signal=46%
GO_CIRCADIAN_REGULATION_OF_GENE_EXPRESSION	53	0.399218	1.92235	0	0.204442	0.424	3010	tags=45%, list=17%, signal=54%
GO_NEGATIVE_REGULATION_OF_SMOOTH_MUSCLE_CONTRACTION	15	0.553043	1.8553	0.0114943	0.23405	0.598	4012	tags=60%, list=22%, signal=77%
