# Supplementary material for: Development and validation of a PBRM1‐associated immune prognostic model for clear cell renal cell carcinoma
Source: Cancer Med. 2021 Sep 18;10(19):6590–609. doi: 10.1002/cam4.4115 (PMC8495284; doi:10.1002/cam4.4115)
Supplement: Supplementary file 6 — TABLE S6 [file CAM4-10-6590-s007.xlsx]

## Sheet: 0.05
Table S6: GSEA analysis results for high-risk ccRCC patients.
NAME	SIZE	ES	NES	NOM p-val	FDR q-val	FWER p-val	RANK AT MAX	LEADING EDGE
KEGG_RIBOSOME	86	0.506794	2.32863	0	0	0	7772	tags=81%, list=43%, signal=142%
KEGG_PROTEASOME	43	0.569843	2.25286	0	0	0	5548	tags=72%, list=31%, signal=104%
KEGG_OXIDATIVE_PHOSPHORYLATION	128	0.406901	1.97857	0	0.00582737	0.02	7064	tags=61%, list=39%, signal=99%
KEGG_CARDIAC_MUSCLE_CONTRACTION	76	0.42975	1.94277	0	0.00642065	0.03	7682	tags=68%, list=43%, signal=119%
KEGG_PRIMARY_IMMUNODEFICIENCY	35	0.501165	1.90782	0	0.00753317	0.044	4561	tags=57%, list=25%, signal=76%
KEGG_GLYCOSAMINOGLYCAN_BIOSYNTHESIS_CHONDROITIN_SULFATE	22	0.566949	1.87152	0	0.00969207	0.067	6133	tags=73%, list=34%, signal=110%
KEGG_SYSTEMIC_LUPUS_ERYTHEMATOSUS	113	0.373171	1.81836	0	0.0151769	0.121	8103	tags=64%, list=45%, signal=115%
KEGG_INTESTINAL_IMMUNE_NETWORK_FOR_IGA_PRODUCTION	43	0.463937	1.79189	0	0.016029	0.162	4069	tags=42%, list=23%, signal=54%
KEGG_CYTOKINE_CYTOKINE_RECEPTOR_INTERACTION	236	0.300264	1.6147	0	0.0541654	0.593	5421	tags=46%, list=30%, signal=65%
KEGG_HEMATOPOIETIC_CELL_LINEAGE	83	0.371068	1.68547	0.00191939	0.0345623	0.399	5415	tags=49%, list=30%, signal=70%
KEGG_HOMOLOGOUS_RECOMBINATION	28	0.497787	1.79922	0.00198413	0.0163872	0.147	3675	tags=46%, list=20%, signal=58%
KEGG_PARKINSONS_DISEASE	124	0.35757	1.72826	0.00208333	0.0267416	0.279	7469	tags=65%, list=41%, signal=109%
KEGG_PYRIMIDINE_METABOLISM	97	0.335152	1.56726	0.00436681	0.0717234	0.733	2643	tags=26%, list=15%, signal=30%
KEGG_BASE_EXCISION_REPAIR	33	0.467218	1.72265	0.00803213	0.0261748	0.3	1472	tags=27%, list=8%, signal=30%
KEGG_DNA_REPLICATION	36	0.440703	1.63665	0.00806452	0.0483992	0.53	4613	tags=53%, list=26%, signal=71%
KEGG_CELL_CYCLE	123	0.298359	1.46134	0.0126582	0.113328	0.947	3952	tags=38%, list=22%, signal=49%
KEGG_LYSOSOME	120	0.288596	1.40021	0.0214008	0.140859	0.984	2843	tags=24%, list=16%, signal=28%
KEGG_TYPE_I_DIABETES_MELLITUS	40	0.387673	1.51315	0.0293501	0.0956938	0.871	7805	tags=60%, list=43%, signal=106%
KEGG_COMPLEMENT_AND_COAGULATION_CASCADES	69	0.323087	1.40629	0.030303	0.146037	0.983	3627	tags=26%, list=20%, signal=33%
KEGG_NATURAL_KILLER_CELL_MEDIATED_CYTOTOXICITY	117	0.294827	1.41317	0.0308008	0.145866	0.98	3375	tags=34%, list=19%, signal=42%
KEGG_P53_SIGNALING_PATHWAY	68	0.328286	1.42041	0.03125	0.144955	0.979	4368	tags=38%, list=24%, signal=50%
KEGG_ALLOGRAFT_REJECTION	35	0.397007	1.48486	0.0316832	0.100705	0.912	9000	tags=74%, list=50%, signal=148%
KEGG_AUTOIMMUNE_THYROID_DISEASE	38	0.393804	1.50315	0.0336634	0.0979745	0.888	8027	tags=61%, list=44%, signal=109%
KEGG_ALZHEIMERS_DISEASE	161	0.251258	1.27621	0.0444444	0.257383	1	6400	tags=45%, list=35%, signal=70%
KEGG_GLYCOSAMINOGLYCAN_DEGRADATION	20	0.475097	1.53876	0.0466531	0.0838929	0.812	2820	tags=35%, list=16%, signal=41%
