# Supplementary material for: Development and validation of a PBRM1‐associated immune prognostic model for clear cell renal cell carcinoma
Source: Cancer Med. 2021 Sep 18;10(19):6590–609. doi: 10.1002/cam4.4115 (PMC8495284; doi:10.1002/cam4.4115)
Supplement: Supplementary file 7 — TABLE S7 [file CAM4-10-6590-s002.xlsx]

## Sheet: 0.05
Table S7: GSEA analysis results for low-risk ccRCC patients.
NAME	SIZE	ES	NES	NOM p-val	FDR q-val	FWER p-val	RANK AT MAX	LEADING EDGE
KEGG_PROPANOATE_METABOLISM	32	-0.684777	-2.57336	0	0	0	1320	tags=34%, list=7%, signal=37%
KEGG_VALINE_LEUCINE_AND_ISOLEUCINE_DEGRADATION	44	-0.604314	-2.33593	0	0.000583333	0.001	4751	tags=66%, list=26%, signal=89%
KEGG_FATTY_ACID_METABOLISM	42	-0.595638	-2.3128	0	0.000388889	0.001	3081	tags=45%, list=17%, signal=54%
KEGG_BETA_ALANINE_METABOLISM	22	-0.618487	-2.05216	0	0.00267557	0.009	1320	tags=36%, list=7%, signal=39%
KEGG_PROSTATE_CANCER	88	-0.438883	-2.00807	0	0.00385001	0.016	1732	tags=30%, list=10%, signal=33%
KEGG_ENDOMETRIAL_CANCER	52	-0.487585	-1.97112	0	0.00475599	0.024	1389	tags=35%, list=8%, signal=37%
KEGG_ADHERENS_JUNCTION	73	-0.440412	-1.94567	0	0.00524675	0.031	3000	tags=42%, list=17%, signal=51%
KEGG_HISTIDINE_METABOLISM	29	-0.536291	-1.90794	0	0.00924426	0.062	1653	tags=31%, list=9%, signal=34%
KEGG_RENAL_CELL_CARCINOMA	69	-0.431531	-1.87679	0	0.0104623	0.078	1541	tags=28%, list=9%, signal=30%
KEGG_TRYPTOPHAN_METABOLISM	40	-0.479175	-1.85749	0	0.0110642	0.09	2667	tags=30%, list=15%, signal=35%
KEGG_TGF_BETA_SIGNALING_PATHWAY	84	-0.405549	-1.80445	0	0.0175894	0.154	3484	tags=40%, list=19%, signal=50%
KEGG_PEROXISOME	78	-0.392371	-1.72114	0	0.0223313	0.307	3700	tags=38%, list=21%, signal=48%
KEGG_NEUROTROPHIN_SIGNALING_PATHWAY	125	-0.352482	-1.69183	0	0.0280609	0.373	4552	tags=46%, list=25%, signal=61%
KEGG_NON_SMALL_CELL_LUNG_CANCER	54	-0.411919	-1.66662	0	0.0307728	0.436	1389	tags=28%, list=8%, signal=30%
KEGG_PATHWAYS_IN_CANCER	321	-0.246441	-1.35579	0.00175439	0.15042	0.997	3623	tags=26%, list=20%, signal=33%
KEGG_INOSITOL_PHOSPHATE_METABOLISM	54	-0.406206	-1.66191	0.0019084	0.0307917	0.455	3327	tags=31%, list=18%, signal=38%
KEGG_PPAR_SIGNALING_PATHWAY	68	-0.423838	-1.80267	0.00192308	0.0162129	0.155	3948	tags=37%, list=22%, signal=47%
KEGG_COLORECTAL_CANCER	61	-0.427188	-1.79077	0.00195695	0.015418	0.171	1492	tags=30%, list=8%, signal=32%
KEGG_PANCREATIC_CANCER	69	-0.405015	-1.75284	0.00196464	0.0207212	0.246	3000	tags=35%, list=17%, signal=42%
KEGG_ERBB_SIGNALING_PATHWAY	87	-0.341834	-1.55179	0.00376648	0.0603633	0.774	3013	tags=29%, list=17%, signal=34%
KEGG_FOCAL_ADHESION	199	-0.276685	-1.41232	0.00377358	0.111492	0.986	3587	tags=30%, list=20%, signal=37%
KEGG_VASOPRESSIN_REGULATED_WATER_REABSORPTION	42	-0.458894	-1.80187	0.0039604	0.0150667	0.156	3642	tags=43%, list=20%, signal=54%
KEGG_INSULIN_SIGNALING_PATHWAY	132	-0.315156	-1.53282	0.0056391	0.0626724	0.828	3681	tags=35%, list=20%, signal=43%
KEGG_CHRONIC_MYELOID_LEUKEMIA	72	-0.403447	-1.73583	0.00626305	0.0221154	0.277	3000	tags=36%, list=17%, signal=43%
KEGG_ADIPOCYTOKINE_SIGNALING_PATHWAY	67	-0.367331	-1.60123	0.00784314	0.0487357	0.636	4099	tags=36%, list=23%, signal=46%
KEGG_BUTANOATE_METABOLISM	33	-0.470148	-1.72185	0.00792079	0.023443	0.306	4751	tags=48%, list=26%, signal=66%
KEGG_LYSINE_DEGRADATION	44	-0.449532	-1.75751	0.008	0.0211719	0.236	2788	tags=34%, list=15%, signal=40%
KEGG_SMALL_CELL_LUNG_CANCER	84	-0.338472	-1.52543	0.00952381	0.0621064	0.845	3587	tags=33%, list=20%, signal=41%
KEGG_TYPE_II_DIABETES_MELLITUS	46	-0.413798	-1.6538	0.011215	0.0317577	0.475	3000	tags=33%, list=17%, signal=39%
KEGG_ENDOCYTOSIS	180	-0.280565	-1.43205	0.0130841	0.106276	0.98	3569	tags=32%, list=20%, signal=39%
KEGG_TIGHT_JUNCTION	130	-0.291661	-1.42047	0.0133333	0.110593	0.984	4354	tags=35%, list=24%, signal=45%
KEGG_CITRATE_CYCLE_TCA_CYCLE	29	-0.468555	-1.6675	0.0155642	0.0318521	0.434	5856	tags=55%, list=32%, signal=82%
KEGG_MELANOMA	68	-0.35393	-1.52619	0.0156863	0.0636902	0.845	1541	tags=19%, list=9%, signal=21%
KEGG_GLYCINE_SERINE_AND_THREONINE_METABOLISM	31	-0.440966	-1.59684	0.0163599	0.0486853	0.652	1752	tags=23%, list=10%, signal=25%
KEGG_GLIOMA	64	-0.363359	-1.55266	0.0165631	0.0620439	0.771	1541	tags=23%, list=9%, signal=26%
KEGG_GLYCOLYSIS_GLUCONEOGENESIS	59	-0.368766	-1.56465	0.0175781	0.0585347	0.742	4195	tags=36%, list=23%, signal=46%
KEGG_PROXIMAL_TUBULE_BICARBONATE_RECLAMATION	23	-0.478941	-1.59643	0.0240964	0.0471027	0.652	5165	tags=57%, list=29%, signal=79%
KEGG_DORSO_VENTRAL_AXIS_FORMATION	24	-0.445355	-1.54543	0.0273973	0.0592833	0.791	1934	tags=33%, list=11%, signal=37%
KEGG_RENIN_ANGIOTENSIN_SYSTEM	16	-0.505036	-1.54806	0.0325048	0.0598391	0.784	5432	tags=69%, list=30%, signal=98%
KEGG_PHOSPHATIDYLINOSITOL_SIGNALING_SYSTEM	75	-0.322184	-1.43247	0.0329457	0.10855	0.979	2574	tags=27%, list=14%, signal=31%
KEGG_ASCORBATE_AND_ALDARATE_METABOLISM	25	-0.415183	-1.45358	0.0423387	0.0964778	0.957	3812	tags=28%, list=21%, signal=35%
KEGG_MTOR_SIGNALING_PATHWAY	50	-0.351423	-1.41609	0.0455446	0.110915	0.986	1389	tags=22%, list=8%, signal=24%
KEGG_JAK_STAT_SIGNALING_PATHWAY	134	-0.270903	-1.3066	0.0461538	0.189709	1	2567	tags=25%, list=14%, signal=29%
KEGG_THYROID_CANCER	29	-0.427558	-1.50484	0.0482625	0.0688013	0.876	1360	tags=28%, list=8%, signal=30%
